# Supplementary material for: IFN-λ and microRNAs are important modulators of the pulmonary innate immune response against influenza A (H1N2) infection in pigs
Source: PLoS One. 2018 Apr 20;13(4):e0194765. doi: 10.1371/journal.pone.0194765 (PMC5909910; doi:10.1371/journal.pone.0194765)
Supplement: S1 Table — (XLSX) [file pone.0194765.s002.xlsx]

## Sheet: Sheet2
S1 Table. Sequences of qPCR primers employed in the present study
Gene	Forward primer 5´-3´	Reverse primer 5´-3´	qPCR efficiency
ACTB	CTACGTCGCCCTGGACTTC	GCAGCTCGTAGCTCTTCTCC	1.09
B2M	TGAAGCACGTGACTCTCGAT	CTCTGTGATGCCGGTTAGTG	0.99
GAPDH	ACCCAGAAGACTGTGGATGG	AAGCAGGGATGATGTTCTGG	0.97
PPIA	CAAGACTGAGTGGTTGGATGG	TGTCCACAGTCAGCAATGGT	1.03
RPL13A	ATTGTGGCCAAGCAGGTACT	AATTGCCAGAAATGTTGATGC	1.05
YWHAZ	GCTGCTGGTGATGATAAGAAGG	AGTTAAGGGCCAGACCCAAT	1.01
BCL2	CCCTGTGGATGACTGAGTACC	AACCACACATGCACCTACCC	0.98
CASP1	GAAGGACAAACCCAAGGTGA	TGGGCTTTCTTAATGGCATC	1.02
CASP3	AGCAGTTTTATTTGCGTGCTT	CAACAGGTCCATTTGTTCCA	1.03
CCL2	CTTCTGCACCCAGGTCCTT	CGCTGCATCGAGATCTTCTT	1.07
CCL3	CCAGGTCTTCTCTGCACCAC	GCTACGAATTTGCGAGGAAG	1.02
CXCL10	CCCACATGTTGAGATCATTGC	GCTTCTCTCTGTGTTCGAGGA	0.99
CXCL2	GAAGATGCTAAACAAGAGCAGTG	AGCCAAATGCATGAAACACA	1
DDX58	ACGAAAGGGGAAGGTTGTCT	ATGCCTGCAACTTTGTACCC	1.01
EIF2AK2	AGGCTGGCGTCTTAGATGTATT	AGGTCGTTTCTTGGGGTCATT	1.03
FAS	CACTGTAACCCTTGCACCAC	TGGAACACTTCTCTGCATTTGG	1.01
FASLG	TTCTGGTGGCCCTGGTTG	CTTTGGCTGGCAGACTCTCT	0.99
GZMB	CCAGGACCAGGATAATCGAA	GGGTGACGTTGATTGAGCTT	1.01
HMGB1	CAAGGCCCGTTATGAAAGAG	ATCTGCAGCGGTGTTATTCC	1.08
IFIH1	CAGTGTGCTAGCCTGCTCTG	GCAGTGCCTTGTTTCCTCTC	1.08
IFITM1	CACCACGGTGATCACCATCC	GCACCAGTTCAGGAAGAGGG	1.04
IFITM3	ACCACGGTGATCAACATCCG	AGCACCAGTTCATGAAGAGGG	1.1
IFNB1	AGCACTGGCTGGAATGAAAC	TCCAGGATTGTCTCCAGGTC	1
IFNL3	CCTGGAAGCCTCTGTCATGT	TCTCCACTGGCGACACATT	0.95
IKBKB	TGGGATCACATCGGACAAACTG	CTTCACCTCGTTCTCCCGTC	1
IL10	TACAACAGGGGCTTGCTCTT	GCCAGGAAGATCAGGCAATA	1.05
IL12B	GACCAGAAAGAGCCCAAAAAC	AGGTGAAACGTCCGGAGTAA	1.13
IL15	GCTCATCCCAATTGCAAAGTA	TGGACTCTTGCAAAATGACG	1
IL18	CTGCTGAACCGGAAGACAAT	TCCGATTCCAGGTCTTCATC	1.1
IL1B	TCTCTCACCCCTTCTCCTCA	GACCCTAGTGTGCCATGGTT	1.07
IL1RN	TGCCTGTCCTGTGTCAAGTC	GTCCTGCTCGCTGTTCTTTC	1.05
IL6	TGGGTTCAATCAGGAGACCT	CAGCCTCGACATTTCCCTTA	1.12
IRAK1	GGATGGGGTTCTGGACAGC	TTCATCACTCTCTTCGGGCC	1.04
IRF2	GATGCTGCCCTTATCTGAGC	TGTGCTTCACTCTGTCTTCCTT	1.03
IRF7	GTGTGCTCCTGTACGGGTCT	CTGCAGCAGCTTCTCTGTGT	0.96
ISG15	AGTTCTGGCTGACTTTCGAGG	GGTGCACATAGGCTTGAGGT	1.12
JAK2	CTCAGATATGCAAGGGTATGGAGT	CCACCAATATATTCCTTGTTGCCA	1.04
MCL1	GAGGCTGGGATGGGTTTGTG	TGCCAAACCAGCTCCTACTC	1
MUC1	GGATTTCTGAATTGTTTTTGCAG	ACTGTCTTGGAAGGCCAGAA	1
MX1	GCCGAGATCTTTCAGCACCT	CGGAGGATGAAGAACTGGATGA	1.09
MYD88	CCAGACTAAGTTTGCACTCAGC	AGGATGCTGGGGAACTCTTT	1.01
OAS1	AAGAAACCCAGGCCTGTGATTC	TAGTGCCCCTTCTACCAGCT	1.1
OASL	TGGTACCTGAAGTACGTGAAAGC	TACCCACTTCCCAGGCATAG	1.11
RNASEL	TAGAGGCCCTAGGATTGCTGG	GGAGAGCCTTGAATCACCTCT	1
SEPT4	CCAGTTCCCAGACTGTGACTC	CCTCTACCACGGTGTTGCTG	1.04
SERPINE1	CCTGCAAAAGGTGAAGATCG	ATCACTTGGCCCATGAAAAG	1.12
SOCS1	CCAGCGCATTGTGGCTAC	GCGGCCGATCATATCTGGAA	1.01
STAT1	CCTTGCAGAATAGAGAACATGATAC	CCTTTCTCTTGTTGTCAAGCATT	0.98
STAT2	TTTGCCCCATGATCTGAGACAC	ACGTTGGTGTTCTGGCTAGC	1.02
SAA	CAGAGATGGGCATCATTCCT	TGGCATCGCTGATCACTTTA	1.03
TF	CTCAACCTCAAAACTCCTGGAA	CCGTCTCCATCAGGTGGTA	0.99
TICAM2	TCTGCTGCAAAATGACTTCGG	AGCCATTGACAGCATCGTCT	1.11
TLR3	ATTGTGCAAAAGATTCAAGGTG	TCTTCGCAAACAGAGTGCAT	1.09
TLR7	AGAAGCCCCTTCAGAAGTCC	GGTGAGCCTGTGGATTTGTT	1
TNF	CCCCCAGAAGGAAGAGTTTC	CGGGCTTATCTGAGGTTTGA	0.99
hsa-let-7a	GCAGTGAGGTAGTAGGTTGT	GTCCAGTTTTTTTTTTTTTTTAACT	1.04
hsa-let-7c	GCAGTGAGGTAGTAGGTTGTA	GTCCAGTTTTTTTTTTTTTTTAACCA	0.99
ssc-let-7e	CAGTGAGGTAGGAGGTTGT	GGTCCAGTTTTTTTTTTTTTTTAACTATAC	1.07
ssc-miR-1	CGCAGTGGAATGTAAAGAAGT	GGTCCAGTTTTTTTTTTTTTTTACATAC	1.11
ssc-miR-7	CGCAGTGGAAGACTAGTG	GTCCAGTTTTTTTTTTTTTTTAACAACA	1.02
ssc-miR-15a	CAGTAGCAGCACATAATGGT	TCCAGTTTTTTTTTTTTTTTACAAACC	0.96
ssc-miR-17-3p	TGCAGTGAAGGCACTTG	GGTCCAGTTTTTTTTTTTTTTTCTACA	1.05
ssc-miR-18a	GCAGTAAGGTGCATCTAGTG	GGTCCAGTTTTTTTTTTTTTTTATCTG	1.06
hsa-miR-20a	ACAGTAAAGTGCTTATAGTGCA	GTCCAGTTTTTTTTTTTTTTTCTACCT	0.99
ssc-miR-20b	AGCAAAGTGCTCACAGTG	GTCCAGTTTTTTTTTTTTTTTCTACCT	1.05
ssc-miR-21	TCAGTAGCTTATCAGACTGATG	CGTCCAGTTTTTTTTTTTTTTTCAAC	1.19
ssc-miR-23a	AGATCACATTGCCAGGGA	CCAGTTTTTTTTTTTTTTTGGAAATCC	1.11
ssc-miR-24-3p	GTGGCTCAGTTCAGCAG	CCAGTTTTTTTTTTTTTTTCTGTTCCT	1.05
ssc-miR-29a	GCAGCTAGCACCATCTG	GGTCCAGTTTTTTTTTTTTTTTAACC	1.04
ssc-miR-29b	CAGTAGCACCATTTGAAATCAG	GGTCCAGTTTTTTTTTTTTTTTAACACT	1
ssc-miR-30a-5p	GCAGTGTAAACATCCTCGAC	CCAGTTTTTTTTTTTTTTTCTTCCAG	0.98
ssc-miR-30c-3p	CTGGGAGAAGGCTGTTTAC	AGGTCCAGTTTTTTTTTTTTTTTAGAG	1.08
ssc-miR-31	GGCAAGATGCTGGCATAG	GGTCCAGTTTTTTTTTTTTTTTCAG	1.04
ssc-miR-34a	GTGGCAGTGTCTTAGCTG	CCAGTTTTTTTTTTTTTTTACAACCAG	0.98
hsa-miR-34b-3p	GCAATCACTAACTCCACTGC	TCCAGTTTTTTTTTTTTTTTATGGCA	1.05
hsa-miR-34b-5p	GTAGGCAGTGTCATTAGCTG	GTCCAGTTTTTTTTTTTTTTTCAATCAG	0.92
ssc-miR-34c	GAGGCAGTGTAGTTAGCTG	CCAGTTTTTTTTTTTTTTTGCAATCAG	1.03
ssc-miR-92b-3p	CGCAGTATTGCACTCGTC	GTCCAGTTTTTTTTTTTTTTTGGAG	1.13
ssc-miR-92b-5p	GGACGCGGTGCAGT	GGTCCAGTTTTTTTTTTTTTTTAACACT	1
ssc-miR-99a	CAGAACCCGTAGATCCGA	TCCAGTTTTTTTTTTTTTTTCACAAGA	1.11
hsa-miR-103	AGAGCAGCATTGTACAGG	AGGTCCAGTTTTTTTTTTTTTTTCAT	1.1
ssc-miR-128	CACAGTGAACCGGTCTC	GGTCCAGTTTTTTTTTTTTTTTAAAGAG	1.07
ssc-miR-129a-3p	AAGCCCTTACCCCAAAAAG	GGTCCAGTTTTTTTTTTTTTTTATGCT	0.99
ssc-miR-129b	TTGCGGTCTGGGCT	CCAGTTTTTTTTTTTTTTTGCAAGC	1
ssc-miR-135	CGCAGTATGGCTTTTTATTCCT	GTCCAGTTTTTTTTTTTTTTTCACATAG	1.03
ssc-miR-139-3p	GCGGCCCTGTTGG	GGTCCAGTTTTTTTTTTTTTTTACTC	1
hsa-miR-142-3p	GCAGTGTAGTGTTTCCTACT	GTCCAGTTTTTTTTTTTTTTTCCAT	0.98
ssc-miR-142-5p	GCAGCATAAAGTAGAAAGCAC	GTCCAGTTTTTTTTTTTTTTTAGTAGTG	1.02
ssc-miR-144	CAGCGCAGTACAGTATAGATG	GGTCCAGTTTTTTTTTTTTTTTGTACAT	1
ssc-miR-145-3p	AGGGATTCCTGGAAATACTGT	GGTCCAGTTTTTTTTTTTTTTTAGAACA	1.06
ssc-miR-145-5p	GTCCAGTTTTCCCAGGAATC	GGTCCAGTTTTTTTTTTTTTTTAAGG	1.14
ssc-miR-146a-5p	CGCAGTGAGAACTGAATTCC	CAGGTCCAGTTTTTTTTTTTTTTTAAC	1.07
ssc-miR-146b	GCAGTGAGAACTGAATTCCA	CCAGTTTTTTTTTTTTTTTGCCTATG	0.99
ssc-miR-148b-5p	GCAGGAAGTTCTGTTATACACTC	CAGTTTTTTTTTTTTTTTGCCTGAG	0.98
ssc-miR-149	GGCTCCGTGTCTTCAC	GTCCAGTTTTTTTTTTTTTTTGGGA	1.02
ssc-miR-150	CTCCCAACCCTTGTACCA	GGTCCAGTTTTTTTTTTTTTTTCACT	1.05
ssc-miR-181a	CATTCAACGCTGTCGGT	GTCCAGTTTTTTTTTTTTTTTAACTCAC	1.03
ssc-miR-181b	GAACATTCATTGCTGTCGGT	GGTCCAGTTTTTTTTTTTTTTTAACC	1.1
ssc-miR-182	AGTTTGGCAATGGTAGAACTC	GTCCAGTTTTTTTTTTTTTTTAGTGTG	1
ssc-miR-183	GCAGTATGGCACTGGTAGA	TCCAGTTTTTTTTTTTTTTTCAGTGA	1.01
ssc-miR-184	CAGTGGACGGAGAACTGA	GTCCAGTTTTTTTTTTTTTTTACCCT	1
ssc-miR-187	TCGTGTCTTGTGTTGCAG	GTTTTTTTTTTTTTTTCCGGCTG	0.98
ssc-miR-193a-3p	GAACTGGCCTACAAAGTCC	CCAGTTTTTTTTTTTTTTTACTGGGA	0.94
ssc-miR-200c	AGTAATACTGCCGGGTAATG	GGTCCAGTTTTTTTTTTTTTTTCCA	1.03
ssc-miR-205	CCTTCATTCCACCGGAGT	GTCCAGTTTTTTTTTTTTTTTCAGAC	1.05
ssc-miR-206	GCAGTGGAATGTAAGGAAGTG	CCAGTTTTTTTTTTTTTTTCACACAC	0.93
ssc-miR-221-5p	AGACCTGGCATACAATGTAGA	GGTCCAGTTTTTTTTTTTTTTTACAGA	0.99
ssc-miR-222	CTACATCTGGCTACTGGGT	GGTCCAGTTTTTTTTTTTTTTTGAG	1.07
hsa-miR-223-3p	CGCAGTGTCAGTTTGTC	CCAGTTTTTTTTTTTTTTTGGGGTA	1.04
hsa-miR-223-5p	GCGTGTATTTGACAAGCTG	GTCCAGTTTTTTTTTTTTTTTAACTCAG	1
ssc-miR-296-3p	GTTGGGCGGAGGCT	GTCCAGTTTTTTTTTTTTTTTGGAAAG	1.02
ssc-miR-323	GCAGGCACATTACACGGT	GTCCAGTTTTTTTTTTTTTTTAGAGGT	1
ssc-miR-328	GCCCTCTCTGCCCTTC	GTCCAGTTTTTTTTTTTTTTTACGGA	1.01
ssc-miR-335	GCAGTCAAGAGCAATAACGA	GTCCAGTTTTTTTTTTTTTTTCATTTTTC	1.02
ssc-miR-339-3p	GCTCCTCGAGGCCAG	GTTTTTTTTTTTTTTTGGGCTCTG	0.98
ssc-miR-345-5p	AGGCTGACTCCTAGTCCA	CAGTTTTTTTTTTTTTTTGCACTGG	1.03
ssc-miR-363	CAGAATTGCACGGTATCCA	GGTCCAGTTTTTTTTTTTTTTTACAG	1.06
hsa-miR-375	CAGTTTGTTCGTTCGGCT	GGTCCAGTTTTTTTTTTTTTTTCAC	1.03
ssc-miR-378	GACTGGACTTGGAGTCAGA	CCAGTTTTTTTTTTTTTTTGCCTTCT	0.96
hsa-miR-449a	AGTGGCAGTGTATTGTTAGC	GTCCAGTTTTTTTTTTTTTTTACCAG	1.01
hsa-miR-449b-5p	CAGAGGCAGTGTATTGTTAGC	TCCAGTTTTTTTTTTTTTTTGCCA	1.01
ssc-miR-451	CAGAAACCGTTACCATTACTGA	GGTCCAGTTTTTTTTTTTTTTTAACTCA	1.04
hsa-miR-454-3p	GCAGTAGTGCAATATTGCTTATAG	GTCCAGTTTTTTTTTTTTTTTACCCT	1.04
ssc-miR-486	GCAGTCCTGTACTGAGCTG	GTCCAGTTTTTTTTTTTTTTTCTCG	1.06
ssc-miR-491	GTGGGGAACCCTTCCA	GGTCCAGTTTTTTTTTTTTTTTCCT	1.07
ssc-miR-500	GCACCTGGGCAAGGA	GGTCCAGTTTTTTTTTTTTTTTAGAATC	1.03
ssc-miR-504	AGACCCTGGTCTGCAC	GGTCCAGTTTTTTTTTTTTTTTAGATAGAG	0.93
ssc-miR-551a	GCGACCCACTCTTGG	CAGTTTTTTTTTTTTTTTGGAAACCA	1.08
hsa-miR-590-3p	GCAGCGCAGTAATTTTATGTATAAG	TCCAGTTTTTTTTTTTTTTTACTAGCTT	0.97
ssc-miR-671-3p	GCAGTCCGGTTCTCAGG	GGTCCAGTTTTTTTTTTTTTTTGGT	0.98
ssc-miR-708-5p	CGCAGAAGGAGCTTACAATC	GTCCAGTTTTTTTTTTTTTTTCCCA	1.01
ssc-miR-744	CGGGGCTAGGGCTAAC	GTCCAGTTTTTTTTTTTTTTTGCTG	1.07
ssc-miR-874	CCTGGCCCGAGGGA	CCAGTTTTTTTTTTTTTTTGTCGGT	1.1
ssc-miR-1343	GGGCCCGCACTCT	TCCAGTTTTTTTTTTTTTTTGCGA	1.03
ssc-miR-7134-5p	CCGCGGGTTCCCT	CCAGTTTTTTTTTTTTTTTGGATAGG	1.08
