# Supplementary material for: IFN-λ and microRNAs are important modulators of the pulmonary innate immune response against influenza A (H1N2) infection in pigs
Source: PLoS One. 2018 Apr 20;13(4):e0194765. doi: 10.1371/journal.pone.0194765 (PMC5909910; doi:10.1371/journal.pone.0194765)
Supplement: S3 Table — (XLSX) [file pone.0194765.s004.xlsx]

## Sheet: Sheet1
S3 Table. Details on each sequenced sample regarding read counts and mapping statistics.
Sample	Raw counts	Mapped to porcine genome	Mapped to known miRNA
C_155	12025698	10085820	4417216
C_156	20368989	13819802	8155408
C_158	13987345	11136661	6045942
C_159	25114834	20666835	9376128
C_160	25009597	20376051	10243347
D1_132	21134640	14699130	7508997
D1_138	20581967	14230992	7395412
D1_139	10512608	8822472	4306269
D1_142	23638578	15897622	7478352
D1_143	24199591	15869896	9411112
D1_149	23895430	16802675	8004078
D3_133	23703711	18598837	10077959
D3_134	21888690	17444202	9060058
D3_140	25920584	20407940	10944320
D3_141	14170884	11615308	5288947
D3_145	13255372	10768482	4241572
D3_147	13847016	11076760	5981713
D14_131	26233427	21413113	9013899
D14_135	20203263	16282523	8007305
D14_136	11771118	9843569	4201938
D14_137	13498062	10575005	7014875
D14_144	21710481	15084826	7342752
D14_146	20323559	16238208	7713963
D14_148	24792578	18163752	9614900
D14_150	14994357	11875579	6590415
Average	1.94713e+07	1.48718e+07	7.49748e+06
