# Supplementary material for: IFN-λ and microRNAs are important modulators of the pulmonary innate immune response against influenza A (H1N2) infection in pigs
Source: PLoS One. 2018 Apr 20;13(4):e0194765. doi: 10.1371/journal.pone.0194765 (PMC5909910; doi:10.1371/journal.pone.0194765)
Supplement: S4 Table — Normalized read counts for all known porcine (n = 238) as well as potential novel porcine miRNA candidates (n = 15) detected with RNAseq (total n = 253) in 25 porcine lung samples. (XLSX) [file pone.0194765.s005.xlsx]

## Sheet: Sheet2
S4 Table. RNAseq read counts for all known porcine (n = 238) as well as potential novel porcine miRNA candidates (n = 15) detected with RNAseq (total n = 253) in 25 porcine lung samples.
Sample	ssc-let-7a	ssc-let-7c	ssc-let-7d-3p	ssc-let-7d-5p	ssc-let-7e	ssc-let-7f	ssc-let-7g	ssc-let-7i	ssc-miR-1	ssc-miR-7	ssc-miR-9	ssc-miR-9-1	ssc-miR-9-2	ssc-miR-10a-3p	ssc-miR-10a-5p	ssc-miR-10b	ssc-miR-15b	ssc-miR-16	ssc-miR-17-3p	ssc-miR-17-5p	ssc-miR-18a	ssc-miR-18b	ssc-miR-19a	ssc-miR-19b	ssc-miR-20a	ssc-miR-20b	ssc-miR-21	ssc-miR-23a	ssc-miR-23b	ssc-miR-24-1-5p	ssc-miR-24-2-5p	ssc-miR-24-3p	bta-miR-26b	ssc-miR-27a	ssc-miR-27b-3p	ssc-miR-27b-5p	ssc-miR-28-3p	ssc-miR-28-5p	ssc-miR-29a	ssc-miR-29b	ssc-miR-29c	ssc-miR-30a-3p	ssc-miR-30a-5p	ssc-miR-30b-3p	ssc-miR-30b-5p	ssc-miR-30c-1-3p	ssc-miR-30c-3p	ssc-miR-30c-5p	ssc-miR-30d
Control_1	48954	43247	779	8700	8196	64447	134010	145058	5950	6172	404	385	396	347	138454	7433	915	5625	96	1847	186	2	201	1104	7933	161	566112	22206	28392	1882	342	39203	24547	23473	205040	119	7008	3390	6383	201	164	5115	225133	43	4166	69	1620	15083	60233
Control_2	87928	71227	1389	19963	16276	100271	235166	233095	7847	8061	1033	904	955	489	180568	13484	2413	11026	140	3530	269	16	230	1246	13906	558	1559202	32615	32093	2567	808	80243	42432	89726	485381	194	11488	7082	14459	459	333	9928	230593	105	4922	99	1967	21246	78743
Control_3	89424	74514	1243	25583	12897	81763	232977	163076	7388	8537	487	461	514	601	144069	11856	2304	10660	151	6121	298	12	445	1944	20702	346	797655	46410	49099	2088	469	58562	58784	54093	377318	278	11562	6372	11750	372	395	4268	215437	81	10498	91	1424	25558	68107
Control_4	182636	147000	2465	54749	25135	160939	414585	347702	12453	13329	713	672	653	862	273863	17565	2372	13198	209	5258	272	9	363	1710	18492	510	1108169	47840	71250	3261	787	81400	80740	62692	413681	367	14632	8393	20954	445	479	8563	316695	161	9787	152	3424	42410	120268
Control_5	140812	125604	2119	42533	22981	128923	357337	302352	14445	12735	720	696	625	848	224733	21753	5231	19832	253	11982	526	14	635	3320	39589	916	1378646	80001	83530	3538	861	101903	92893	67444	645206	539	18698	10139	16425	518	529	8803	369496	138	13924	205	2489	49012	125059
Day1_1	110868	87460	1571	22319	16625	104972	248418	183861	6212	10500	1012	932	932	710	181897	7941	2984	12716	212	4905	281	18	251	1466	16777	396	786537	48706	50483	2491	776	89030	69770	67441	538134	227	11882	7061	13210	382	420	12066	325294	116	8138	124	2929	33483	77309
Day1_2	102186	106106	1646	19973	17836	95289	242571	174193	11690	10310	422	454	435	688	164412	22182	2997	14701	162	5192	284	17	252	1625	16868	339	1124923	70530	53778	2384	599	93715	61258	83848	523302	229	11990	6528	14797	378	554	7282	236864	90	13277	99	1420	20433	84754
Day1_3	54938	56513	664	11141	9722	55738	149915	122800	7769	8691	288	240	243	278	108023	7995	1235	7484	98	3183	184	7	305	1234	13357	304	731922	25237	26571	1319	348	39985	27191	35018	243682	143	7356	3419	7918	233	257	3691	150944	51	4996	56	1366	16966	46108
Day1_4	127834	114307	1952	24283	18188	119419	313507	232063	7628	14861	719	617	617	766	161714	7893	3446	12746	175	4731	322	16	281	1475	15500	464	1043812	54255	47656	2163	524	72499	78644	67845	457324	179	9672	5455	13187	491	537	7919	351411	90	14479	96	2724	25997	83212
Day1_5	120563	139403	1980	28485	19719	135621	335378	288473	13301	17731	780	744	719	1063	199073	8841	2501	24303	306	6903	617	33	672	2473	20809	750	986220	46207	49945	2530	897	100250	90166	75754	460699	158	10187	7487	21224	623	701	10744	440352	153	23347	105	3837	26399	104195
Day1_6	144784	136215	1753	27228	27319	142053	304095	270807	13689	12297	474	452	462	720	236122	24466	2682	12652	164	3577	175	12	164	1019	12735	373	851297	46738	46608	2192	704	78281	74603	81631	526978	202	12378	6542	14761	390	362	9888	209598	138	8287	134	3449	20828	87103
Day3_1	174232	142473	2050	48290	20969	140990	389773	377855	19509	23279	867	785	722	1161	245723	21837	3720	14375	243	7139	437	30	666	2311	28518	762	1851211	47679	55292	2985	764	85635	98650	94108	411620	286	12894	8250	18461	797	538	6195	284452	80	11064	82	2098	29394	65552
Day3_2	102381	79358	1275	32436	13104	104848	278988	274534	15569	23398	925	826	876	799	170825	14948	3369	15587	268	12413	611	30	856	3426	42254	1621	2245445	44770	48310	2465	754	75799	83382	80515	415225	355	15383	9286	17909	914	551	5840	289203	66	10763	62	1098	28691	69725
Day3_3	165788	127230	1608	50642	23626	159591	432785	347024	14476	15970	957	880	966	960	250978	23217	4807	17704	337	10624	512	24	719	3411	42714	881	2184390	52127	63824	2721	924	86760	108304	110231	607622	463	18687	8828	33022	1160	776	8815	409599	162	16449	140	2967	40609	104942
Day3_4	89367	71330	876	18191	12819	86194	223294	194578	8911	7503	591	554	499	514	123388	5694	2812	10584	131	5644	251	10	267	1402	20885	390	805915	32685	36513	1238	410	43553	64254	54325	328988	198	9194	4584	12267	519	359	5641	283245	79	9596	53	1695	24323	61445
Day3_5	39162	43542	727	9113	7815	46298	109201	111246	5187	7978	395	339	352	319	105715	6037	1833	14164	172	5311	367	9	263	1539	18747	402	716612	23292	25106	1530	458	46689	29298	36940	225496	214	7482	4325	10381	448	370	6128	249850	46	8471	47	1100	16253	54174
Day3_6	83361	70526	1095	25226	12697	82219	219871	204888	9496	11529	438	428	420	524	151960	8173	2623	11903	176	6805	269	18	370	1721	26689	731	957694	31259	39918	1840	638	54644	53668	57266	346334	307	11920	5917	11978	548	355	7114	278619	65	8099	89	1838	29121	54014
Day14_1	140606	127201	1929	39903	18147	114434	310684	237078	12847	10521	563	482	546	801	227399	18291	4689	19714	317	9525	589	13	552	2548	35348	688	1005000	61025	66618	3582	1020	110965	69156	100987	501815	553	15137	9568	17751	439	525	9846	329357	129	11697	115	2352	38463	93306
Day14_2	113613	95626	1485	34806	16109	109489	290629	266701	11366	10578	600	578	550	680	194114	10132	3577	14781	249	9061	453	16	555	2508	32375	933	1334902	55202	58239	2891	759	76405	62356	80479	440693	468	15302	8721	17252	505	468	7815	284001	119	9976	111	1997	34337	90553
Day14_3	64933	52814	655	13497	9541	60557	167027	144312	6377	4823	268	274	252	355	102743	4220	1785	7295	127	4311	170	4	202	1102	14140	377	560550	29327	34573	1421	427	39995	35829	35929	295633	219	7712	3603	9071	220	216	4919	151203	74	4980	60	1293	21511	45556
Day14_4	87860	62224	854	27327	13111	94240	221985	188506	15405	9516	457	386	344	514	185188	16515	1639	8501	192	5764	383	4	597	2510	23913	540	1390158	25368	30125	3230	826	74266	43450	82072	336814	331	10630	7515	14143	338	401	6547	204420	100	4803	97	1213	23619	69345
Day14_5	131556	107492	1769	26051	19298	112186	283276	214871	10389	6189	432	390	390	733	161985	15210	3108	11557	234	4531	312	20	301	1377	15104	363	903331	55776	48936	2442	641	78166	70057	91620	431269	223	8438	6002	13579	434	411	5580	254076	92	11091	77	1808	20902	79853
Day14_6	111169	90673	1681	32156	13725	109958	307120	228737	15480	16379	450	406	386	730	236317	14216	4156	25979	291	10879	713	27	852	3894	38661	688	834250	43089	51239	2525	988	76806	80915	73921	457500	329	15442	6993	22298	950	713	9551	377514	114	18234	93	2159	46222	103227
Day14_7	197667	150068	1799	39443	27231	163885	392097	330862	14444	10647	605	561	493	952	229855	8709	3144	13291	221	4694	261	9	303	1605	15817	437	1045293	62642	66065	2480	1106	89537	93926	110679	678366	367	14403	8619	19694	455	445	12116	345774	173	10392	156	3012	33117	98523
Day14_8	115763	80409	1059	32705	13605	113643	283602	213280	13768	9799	778	670	692	733	173419	6962	2300	11045	222	6173	237	7	480	2380	22721	754	829936	27992	42081	2396	719	60306	80198	77594	376184	355	11374	6218	17848	605	373	7095	347384	116	9641	111	2131	38890	80582
[truncated: 204 more columns]
