# Supplementary material for: IFN-λ and microRNAs are important modulators of the pulmonary innate immune response against influenza A (H1N2) infection in pigs
Source: PLoS One. 2018 Apr 20;13(4):e0194765. doi: 10.1371/journal.pone.0194765 (PMC5909910; doi:10.1371/journal.pone.0194765)
Supplement: S5 Table — Mature and hairpin sequences of novel porcine miRNA candidates identified in RNAseq data, for which homologs could be identified in other species. (XLSX) [file pone.0194765.s006.xlsx]

## Sheet: Sheet2
S5 Table. Mature and hairpin sequences of the 15 novel porcine miRNA candidates identified in RNAseq data, for which homologs could be identified in other species. Homologs were identified using BLASTN in miRBase.
Novel porcine miRNA candidate identified in RNAseq data			Homolog mature miRNA			BLASTN of novel mature candidate sequence (miRBase)		Homolog hairpin			BLASTN of novel hairpin candidate sequence (miRBase)
Name	Mature sequence	Hairpin sequence	Accession number	Name	Sequence	Score	E-value	Accession number	Name	Sequence	Score	E-value
ssc-miR-novel-1	uucaaguaauucaggauagguu	uucaaguaauucaggauagguugugugcuguccagccuguucuccauuacuuggcuc	MIMAT0003531	bta-miR-26b	uucaaguaauucaggauagguu	110	0.0006	MI0004745	bta-mir-26b	ugcccgggacccaguucaaguaauucaggauagguugugugcuguccagccuguucuccauuacuuggcucgggggccggugccc	285	9e-18
ssc-miR-novel-2	aaucacuaauuccacugccauc	aggcaguguaauuagcugauuguacucuggcgcuuacaaucacuaauuccacugccauc	MIMAT0000382	mmu-miR-34b-3p	aaucacuaacuccacugccauc	101	0.004	MI0000404	mmu-mir-34b	gugcucgguuuguaggcaguguaauuagcugauuguagugcggugcugacaaucacuaacuccacugccaucaaaacaaggcac	241	4e-14
ssc-miR-novel-3	aggcaguguaauuagcugauugu	aggcaguguaauuagcugauuguacucuggcgcuuacaaucacuaauuccacugccauc	MIMAT0004581	mmu-miR-34b-5p	aggcaguguaauuagcugauug	115	0.0002
ssc-miR-novel-4	uaacacugucugguaaagaug	caucuuccagcacaguguuggauggucuaauagugaagcuccuaacacugucugguaaagaug	MIMAT0000432	hsa-miR-141-3p	uaacacugucugguaaagaugg	105	0.002	MI0000457	hsa-mir-141	cggccggcccuggguccaucuuccaguacaguguuggauggucuaauugugaagcuccuaacacugucugguaaagauggcucccggguggguuc	297	1e-18
ssc-miR-novel-5	caucuuccagcacaguguugga	caucuuccagcacaguguuggauggucuaauagugaagcuccuaacacugucugguaaagaug	MIMAT0004598	hsa-miR-141-5p	caucuuccaguacaguguugga	101	0.004
ssc-miR-novel-6	caucccuugcaugguggaggg	caucccuugcaugguggagggugagcuuucugaaaaccccucccacgugcaggguuugc	MIMAT0000457	hsa-miR-188-5p	caucccuugcaugguggaggg	105	0.002	MI0000484	hsa-mir-188	ugcucccucucucacaucccuugcaugguggagggugagcuuucugaaaaccccucccacaugcaggguuugcaggauggcgagcc	286	8e-18
ssc-miR-novel-7	uaauacugccugguaaugauga	caucuuacugggcagcauuggauggugucuggucucuaauacugccugguaaugauga	MIMAT0000318	hsa-miR-200b-3p	uaauacugccugguaaugauga	110	0.0006	MI0000342	hsa-mir-200b	ccagcucgggcagccguggccaucuuacugggcagcauuggauggagucaggucucuaauacugccugguaaugaugacggcggagcccugcacg	272	1e-16
ssc-miR-novel-8	caucuuacugggcagcauugga	caucuuacugggcagcauuggauggugucuggucucuaauacugccugguaaugauga	MIMAT0004571	hsa-miR-200b-5p	caucuuacugggcagcauugga	110	0.0006
ssc-miR-novel-9	uaauacugccggguaaugaugga	cgucuuacccagcaguguuugggugcugcuugcgagucucuaauacugccggguaaugaugga	MIMAT0000617	hsa-miR-200c-3p	uaauacugccggguaaugaugga	115	0.0002	MI0000650	hsa-mir-200c	cccucgucuuacccagcaguguuugggugcgguugggagucucuaauacugccggguaaugauggagg	257	3e-15
ssc-miR-novel-10	uuuguucguucggcucgcguga	gcgacgagccccucgcacaaaccggaccugagcguuuuguucguucggcucgcguga	MIMAT0000728	hsa-miR-375	uuuguucguucggcucgcguga	110	0.0006	MI0000783	hsa-mir-375	ccccgcgacgagccccucgcacaaaccggaccugagcguuuuguucguucggcucgcgugaggc	285	9e-18
ssc-miR-novel-11	uggcaguguauuguuagcuggu	uggcaguguauuguuagcugguugaguauaugaguagcaucagcuaacaugcaacugcuguc	MIMAT0001541	hsa-miR-449a	uggcaguguauuguuagcuggu	110	0.0006	MI0001648	hsa-mir-449a	cugugugugaugagcuggcaguguauuguuagcugguugaauaugugaauggcaucggcuaacaugcaacugcugucuuauugcauauaca	265	5e-16
ssc-miR-novel-12	aggcaguguauuguuagcuggc	aggcaguguauuguuagcuggcugcuuuggaucaguucagcagccacgacuacccugccacu	MIMAT0003327	hsa-miR-449b-5p	aggcaguguauuguuagcuggc	110	0.0006	MI0003673	hsa-mir-449b	ugaccugaaucagguaggcaguguauuguuagcuggcugcuugggucaagucagcagccacaacuacccugccacuugcuucuggauaaauucuucu	234	2e-13
ssc-miR-novel-13	uagugcaauauugcuuauagggu	acccuaucgauauugucucugcuguguaaauagcucugaguagugcaauauugcuuauagggu	MIMAT0003885	hsa-miR-454-3p	uagugcaauauugcuuauagggu	115	0.0002	MI0003820	hsa-mir-454	ucuguuuaucaccagauccuagaacccuaucaauauugucucugcuguguaaauaguucugaguagugcaauauugcuuauaggguuuugguguuuggaaagaacaaugggcagg	297	1e-18
ssc-miR-novel-14	uaauuuuauguauaagcuagu	gagcuuauucauaaaaguacaguauaauccaguaaaccuguaauuuuauguauaagcuagu	MIMAT0004801	hsa-miR-590-3p	uaauuuuauguauaagcuagu	105	0.002	MI0003602	hsa-mir-590	uagccagucagaaaugagcuuauucauaaaagugcaguauggugaagucaaucuguaauuuuauguauaagcuagucucugauugaaacaugcagca	242	4e-14
ssc-miR-novel-15	uacccauugcauaucggaguug	uacccauugcauaucggaguugugaauucucaaagcaccuccuaugugcaugguuu	MIMAT0003338	hsa-miR-660-5p	uacccauugcauaucggaguug	110	0.0006	MI0003684	hsa-mir-660	cugcuccuucucccauacccauugcauaucggaguugugaauucucaaaacaccuccugugugcauggauuacaggagggugagccuugucaucgug	253	4e-15
