# Supplementary material for: IFN-λ and microRNAs are important modulators of the pulmonary innate immune response against influenza A (H1N2) infection in pigs
Source: PLoS One. 2018 Apr 20;13(4):e0194765. doi: 10.1371/journal.pone.0194765 (PMC5909910; doi:10.1371/journal.pone.0194765)
Supplement: S6 Table — Log2FC of all known porcine (n = 238) as well as potential novel porcine miRNA candidates (n = 15) detected with RNAseq (total n = 253) in lungs of pigs at 1, 3, and 14 days after IAV challenge relative to unchallenged controls. (XLSX) [file pone.0194765.s007.xlsx]

## Sheet: Sheet1
S6 Table. Expression changes of miRNAs determined by RNAseq. Log2FC of all known porcine (n = 238) as well as potential novel porcine miRNA candidates (n = 15) detected with RNAseq (total n = 253) in lungs of pigs at 1, 3, and 14 days after IAV challenge relative to unchallenged controls.
	Day 1 after challenge relative to controls			Day 3 after challenge relative to controls			Day 14 after challenge relative to controls
miRNA	log2(fold change)	p-value (F-test)	FDR	log2(fold change)	p-value (F-test)	FDR	log2(fold change)	p-value (F-test)	FDR
ssc-let-7a	0.0875568	0.608162	0.904544	-0.00945174	0.955704	0.986911	0.144308	0.373326	0.704863
ssc-let-7c	0.285314	0.0664265	0.4099	-0.0198761	0.89448	0.950855	0.0586124	0.678807	0.899152
ssc-let-7d-3p	0.0491546	0.757932	0.940162	-0.295317	0.071917	0.198007	-0.206938	0.173169	0.583613
ssc-let-7d-5p	-0.308204	0.135643	0.553512	0.0363135	0.857839	0.934924	0.0888761	0.642726	0.860369
ssc-let-7e	0.163752	0.297565	0.715902	-0.141633	0.364842	0.585515	-0.0583893	0.689558	0.904463
ssc-let-7f	0.0441178	0.72875	0.926501	-0.0813561	0.523123	0.715406	0.00395629	0.973609	0.989249
ssc-let-7g	0.0212507	0.861926	0.988652	-0.00521108	0.965962	0.98832	0.0431951	0.707847	0.904471
ssc-let-7i	-0.13381	0.29201	0.715902	0.0539754	0.668586	0.813232	-0.082512	0.48706	0.790092
ssc-miR-1	0.139195	0.458488	0.836387	0.319344	0.0968541	0.242615	0.373594	0.0431368	0.382946
ssc-miR-7	0.390475	0.0439498	0.347478	0.564384	0.00518654	0.0397635	-0.0484432	0.781124	0.935941
ssc-miR-9	-0.144963	0.535417	0.866704	-0.00588712	0.979863	0.98832	-0.434334	0.0543784	0.416901
ssc-miR-9-1	-0.151041	0.489423	0.849012	-0.0275907	0.899152	0.951822	-0.46873	0.0278001	0.367698
ssc-miR-9-2	-0.193528	0.403704	0.78567	-0.0655339	0.776205	0.889584	-0.541424	0.0171674	0.27146
ssc-miR-10a-3p	0.166249	0.261812	0.715902	0.147249	0.31898	0.53445	0.0994873	0.472903	0.776911
ssc-miR-10a-5p	-0.122846	0.295342	0.715902	-0.174686	0.140704	0.312265	-0.0945421	0.390058	0.708404
ssc-miR-10b	-0.0416357	0.890966	0.988652	-0.199895	0.511591	0.711167	-0.305267	0.287617	0.621942
ssc-miR-15b	0.126489	0.522646	0.866704	0.370003	0.0699975	0.196771	0.2424	0.200885	0.583613
ssc-miR-16	0.274055	0.172121	0.611845	0.352497	0.0828406	0.225362	0.194301	0.301021	0.634179
ssc-miR-17-3p	0.160586	0.270999	0.715902	0.403693	0.00896419	0.05531	0.429806	0.00381937	0.241575
ssc-miR-17-5p	-0.118088	0.616597	0.904544	0.596067	0.0176684	0.0830124	0.330866	0.147581	0.583613
ssc-miR-18a	0.0145183	0.955284	0.988652	0.427668	0.10849	0.26141	0.265373	0.284182	0.61981
ssc-miR-18b	0.701249	0.0744636	0.43565	0.898641	0.0237119	0.0983461	0.187665	0.61131	0.84667
ssc-miR-19a	-0.1414	0.637482	0.904544	0.433654	0.156948	0.336507	0.331887	0.248588	0.604738
ssc-miR-19b	-0.18784	0.419988	0.804977	0.301493	0.20201	0.393143	0.243001	0.274115	0.616567
ssc-miR-20a	-0.164585	0.461833	0.836387	0.656716	0.00669822	0.0458013	0.341311	0.115834	0.583613
ssc-miR-20b	-0.0533499	0.836525	0.988652	0.74328	0.00789021	0.0511852	0.346689	0.165532	0.583613
ssc-miR-21	-0.152369	0.447906	0.832484	0.35004	0.0901999	0.235264	-0.150945	0.423699	0.729224
ssc-miR-23a	0.176303	0.343592	0.736684	-0.189805	0.306778	0.517432	-0.0241988	0.888944	0.94497
ssc-miR-23b	-0.115744	0.412578	0.79681	-0.192113	0.178372	0.367315	-0.0782493	0.554673	0.811309
ssc-miR-24-1-5p	-0.270555	0.0774872	0.43565	-0.345711	0.0266427	0.103739	-0.0733578	0.601159	0.844963
ssc-miR-24-2-5p	0.00301207	0.982477	0.988652	0.0340455	0.804125	0.906014	0.277088	0.0407377	0.381727
ssc-miR-24-3p	0.158722	0.181972	0.611845	-0.121763	0.301064	0.514657	0.0348077	0.751767	0.92779
bta-miR-26b	0.225114	0.181321	0.611845	0.31191	0.0684499	0.196771	0.188927	0.232942	0.604738
ssc-miR-27a	0.233452	0.171117	0.611845	0.249927	0.143985	0.316767	0.411279	0.0148028	0.249674
ssc-miR-27b-3p	0.164286	0.215153	0.663826	-0.103969	0.427364	0.649343	0.0348341	0.776857	0.935941
ssc-miR-27b-5p	-0.485847	0.0226295	0.272631	0.125565	0.536368	0.718302	0.30295	0.122182	0.583613
ssc-miR-28-3p	-0.179091	0.177979	0.611845	0.00551359	0.966389	0.98832	-0.0658821	0.593136	0.843053
ssc-miR-28-5p	-0.158849	0.183795	0.611845	-0.0165229	0.888309	0.950855	-0.00091504	0.993408	0.994609
ssc-miR-29a	0.0681313	0.60235	0.904544	0.298414	0.0294446	0.104145	0.227927	0.0736038	0.465544
ssc-miR-29b	0.0829029	0.656852	0.904544	0.85347	0.000100186	0.0025347	0.255016	0.155902	0.583613
ssc-miR-29c	0.370419	0.0265817	0.30569	0.412924	0.0145115	0.0749266	0.206798	0.175749	0.583613
ssc-miR-30a-3p	0.196838	0.34959	0.740715	-0.0836574	0.688027	0.828909	0.0317442	0.871467	0.941779
ssc-miR-30a-5p	0.0400366	0.828396	0.983963	0.168612	0.365658	0.585515	-0.0152128	0.930203	0.96124
ssc-miR-30b-3p	0.0677929	0.70922	0.921874	-0.303148	0.10518	0.256299	0.14456	0.401585	0.720347
ssc-miR-30b-5p	0.489436	0.0580451	0.403579	0.385462	0.129844	0.299683	0.191489	0.416735	0.722756
ssc-miR-30c-1-3p	-0.188825	0.296536	0.715902	-0.602428	0.00229374	0.0252311	-0.254247	0.137991	0.583613
ssc-miR-30c-3p	0.246408	0.263737	0.715902	-0.269673	0.220296	0.409816	-0.188163	0.359223	0.683334
ssc-miR-30c-5p	-0.217851	0.232326	0.675616	-0.038514	0.830784	0.909906	0.106802	0.531797	0.805051
ssc-miR-30d	-0.14019	0.243233	0.684105	-0.359304	0.00499867	0.0395208	-0.171357	0.131998	0.583613
ssc-miR-30e-3p	0.0362635	0.823201	0.982405	0.0410453	0.8004	0.906014	0.121767	0.429431	0.734095
ssc-miR-30e-5p	-0.174951	0.285174	0.715902	0.193515	0.240044	0.427684	0.113986	0.459028	0.759046
ssc-miR-31	-0.0812444	0.859636	0.988652	0.105446	0.818782	0.90856	0.627801	0.162414	0.583613
ssc-miR-32	0.124795	0.587155	0.900304	0.111371	0.627735	0.789878	-0.108056	0.61598	0.84667
mmu-miR-34b-3p	-0.82672	0.0100743	0.1593	-1.39243	8.47363e-05	0.00238203	-0.930745	0.00236109	0.241575
mmu-miR-34b-5p	-0.921664	0.0333004	0.335613	-1.34865	0.00299674	0.0285771	-0.665353	0.0928622	0.533958
ssc-miR-34c	-0.982268	0.00128047	0.106191	-0.884443	0.00316268	0.0285771	-0.695031	0.010755	0.249674
ssc-miR-92a	0.0595197	0.685044	0.904544	0.0838099	0.568634	0.734002	0.0726147	0.600042	0.844963
ssc-miR-92b-3p	-0.343548	0.115673	0.504575	-1.24191	3.42067e-06	0.000288477	-0.530774	0.0121254	0.249674
ssc-miR-92b-5p	-0.618119	0.0082668	0.1593	-0.948053	0.000179621	0.00378701	-0.412851	0.0509692	0.402975
ssc-miR-95	-0.182855	0.318941	0.720639	-0.109264	0.549256	0.719323	-0.171999	0.318059	0.643752
ssc-miR-98	0.0232878	0.897232	0.988652	-0.0046664	0.979343	0.98832	0.0298213	0.860641	0.941779
ssc-miR-99a	-0.116082	0.472939	0.83985	-0.109439	0.498428	0.704482	-0.0705221	0.642065	0.860369
ssc-miR-99b	-0.247923	0.100349	0.480339	-0.346631	0.0247135	0.0996766	-0.178892	0.202033	0.583613
ssc-miR-100	0.229878	0.277995	0.715902	-0.271431	0.199987	0.392223	-0.0551728	0.778916	0.935941
ssc-miR-101	0.131997	0.504081	0.850217	0.370126	0.0694566	0.196771	0.094733	0.610281	0.84667
ssc-miR-103	-0.301565	0.056726	0.403579	0.107614	0.484743	0.689794	0.0398079	0.782806	0.935941
ssc-miR-106a	-0.52701	0.0847547	0.442116	0.635008	0.0423595	0.137397	0.325191	0.255965	0.610936
ssc-miR-107	-0.311867	0.0616654	0.403579	-0.0458247	0.776884	0.889584	0.0224882	0.882615	0.943202
ssc-miR-122	-0.3843	0.287299	0.715902	-0.821603	0.0283753	0.104145	-0.451087	0.18404	0.583613
ssc-miR-125a	-0.0872222	0.586859	0.900304	-0.122104	0.447929	0.667508	0.0843388	0.578024	0.828743
ssc-miR-125b	0.134477	0.376545	0.768354	0.0348379	0.817331	0.90856	-0.0548089	0.699258	0.904471
ssc-miR-126-3p	0.0930371	0.526373	0.866704	-0.110594	0.451162	0.667509	-0.00370367	0.978521	0.990263
ssc-miR-126-5p	0.0550735	0.74861	0.940162	-0.0179111	0.916854	0.958529	-0.133176	0.41116	0.722386
ssc-miR-127	0.0825543	0.844188	0.988652	0.249096	0.554652	0.719625	-0.469999	0.237429	0.604738
ssc-miR-128	-0.314898	0.199185	0.629924	-0.851686	0.00143685	0.0173106	-0.200854	0.379081	0.706097
ssc-miR-129a	0.594319	0.0841887	0.442116	0.0208873	0.95018	0.986911	0.0371041	0.905849	0.954915
ssc-miR-129b	0.194096	0.386964	0.776068	-0.661867	0.00594839	0.0429983	-0.0413954	0.843262	0.941779
ssc-miR-130a	0.182214	0.223766	0.675616	0.478167	0.00310702	0.0285771	0.191296	0.177624	0.583613
ssc-miR-130b	0.111972	0.549369	0.879685	0.485446	0.0141894	0.0749266	0.0403749	0.818125	0.941779
ssc-miR-132	0.0346536	0.91537	0.988652	0.756668	0.0274724	0.103739	0.0830738	0.786949	0.935941
ssc-miR-133a-3p	0.434523	0.042495	0.346814	0.499755	0.0212626	0.0911767	0.292951	0.139617	0.583613
ssc-miR-133a-5p	0.159516	0.610703	0.904544	0.371818	0.234285	0.423386	0.341762	0.248022	0.604738
ssc-miR-133b	0.936403	0.0148013	0.197091	0.520442	0.162701	0.345911	0.760876	0.0349693	0.372859
ssc-miR-135	0.255215	0.709689	0.921874	1.11968	0.105356	0.256299	-0.12518	0.845232	0.941779
ssc-miR-136	0.123982	0.765507	0.940162	0.787604	0.0635809	0.185922	-0.0985465	0.801819	0.939167
ssc-miR-138	0.0154371	0.942625	0.988652	0.129416	0.548191	0.719323	0.0372461	0.853805	0.941779
ssc-miR-139-3p	-0.142709	0.641408	0.904544	-0.813447	0.0136595	0.0749266	-0.169874	0.554769	0.811309
ssc-miR-139-5p	-0.0720458	0.776131	0.944044	-0.632598	0.0178734	0.0830124	-0.317075	0.1879	0.583613
hsa-miR-141-3p	-0.211237	0.441874	0.832484	0.375895	0.179203	0.367315	-0.213801	0.407153	0.720347
hsa-miR-141-5p	0.0051293	0.980822	0.988652	-0.0604657	0.777068	0.889584	0.0378385	0.850657	0.941779
ssc-miR-142-3p	-0.0313595	0.909206	0.988652	0.099604	0.717865	0.856697	-0.0750876	0.771577	0.935941
ssc-miR-142-5p	0.391127	0.0392831	0.335613	0.665282	0.00108429	0.0171454	0.222589	0.201497	0.583613
ssc-miR-143-3p	0.0206256	0.864085	0.988652	-0.245095	0.0495393	0.151194	-0.234031	0.045849	0.38666
ssc-miR-143-5p	-0.00351471	0.984745	0.988652	0.0448973	0.807242	0.906014	0.00367287	0.983069	0.990903
ssc-miR-144	1.97101	0.0118964	0.16721	1.42461	0.0571444	0.172113	2.00153	0.00871525	0.249674
ssc-miR-145-3p	-0.0333276	0.810814	0.972209	-0.0455199	0.743796	0.871206	0.162972	0.222363	0.604738
ssc-miR-145-5p	0.0886407	0.669403	0.904544	-0.0937091	0.651168	0.799735	-0.192794	0.324818	0.652213
ssc-miR-146a-5p	-0.805099	0.00256687	0.106191	-0.395078	0.113734	0.27146	-0.0161986	0.943851	0.970709
ssc-miR-146b	-1.11184	0.00428705	0.120514	-0.815903	0.029638	0.104145	-0.438056	0.197582	0.583613
ssc-miR-148a-3p	-0.137134	0.474698	0.83985	-0.419532	0.0350806	0.119938	-0.349363	0.0586923	0.419403
ssc-miR-148a-5p	-0.289392	0.10783	0.480339	-0.225969	0.205044	0.396	-0.0335501	0.83934	0.941779
ssc-miR-148b-3p	-0.0733313	0.681058	0.904544	0.24044	0.18608	0.370695	0.285195	0.100598	0.564271
ssc-miR-148b-5p	-0.222312	0.108219	0.480339	-0.036723	0.785842	0.895577	-0.0642172	0.613901	0.84667
ssc-miR-149	-0.130349	0.508631	0.852209	-0.627414	0.00335443	0.0292645	-0.506339	0.00968262	0.249674
ssc-miR-150	-0.00343412	0.984727	0.988652	-0.0314103	0.861017	0.934924	0.0429795	0.799478	0.939167
ssc-miR-152	0.158415	0.226427	0.675616	0.0311261	0.809324	0.906014	-0.0701155	0.563898	0.81992
ssc-miR-155-5p	-0.136253	0.37515	0.768354	0.112626	0.46343	0.677733	-0.112717	0.434228	0.737313
ssc-miR-181a	-0.0016115	0.989057	0.989057	0.0455249	0.698974	0.838106	0.0552043	0.619106	0.84667
ssc-miR-181b	0.00482777	0.965974	0.988652	0.0250587	0.82488	0.909906	0.0426121	0.689966	0.904463
ssc-miR-181c	0.169407	0.306199	0.715902	0.175592	0.289424	0.504995	0.259781	0.102595	0.564271
ssc-miR-181d-5p	0.00421036	0.974447	0.988652	0.128572	0.333028	0.550694	0.152925	0.224918	0.604738
ssc-miR-182	-0.300798	0.160761	0.601827	-0.438574	0.0449682	0.144012	0.195163	0.332504	0.65674
ssc-miR-183	-0.126024	0.606321	0.904544	-0.726504	0.0057234	0.0425888	0.44157	0.0664431	0.442371
ssc-miR-184	0.0140645	0.976299	0.988652	-1.20765	0.0205444	0.0896162	-0.55305	0.225286	0.604738
ssc-miR-185	-0.120139	0.376584	0.768354	-0.263016	0.0593246	0.176578	-0.0234958	0.853289	0.941779
ssc-miR-186	0.00746296	0.951816	0.988652	0.438197	0.00143602	0.0173106	0.26529	0.0305204	0.367698
ssc-miR-187	1.22423	0.0329058	0.335613	0.564005	0.306167	0.517432	1.13249	0.0380062	0.372859
hsa-miR-188-5p	0.0795719	0.683121	0.904544	-0.104178	0.594112	0.753295	-0.14039	0.445233	0.745987
ssc-miR-190a	-0.275406	0.341013	0.736684	-0.033596	0.906223	0.95531	-0.409616	0.135242	0.583613
ssc-miR-190b	-0.562396	0.123175	0.520692	-1.35131	0.000843182	0.0149106	-0.448052	0.185626	0.583613
ssc-miR-191	-0.369739	0.00748547	0.157819	-0.31914	0.0189555	0.0841359	-0.0122311	0.919868	0.957723
ssc-miR-192	-0.15665	0.3027	0.715902	-0.127906	0.398464	0.621056	0.158357	0.271282	0.616567
ssc-miR-193a-3p	1.05063	0.00594033	0.142127	0.374813	0.295139	0.50796	0.347452	0.303303	0.634179
ssc-miR-193a-5p	0.136211	0.466128	0.836387	-0.285945	0.131481	0.299683	-0.10668	0.54211	0.806788
ssc-miR-194a	0.0933707	0.658887	0.904544	0.532895	0.0171541	0.0830124	0.439294	0.0355557	0.372859
ssc-miR-195	0.238982	0.123484	0.520692	0.43131	0.00812996	0.051422	0.211587	0.147576	0.583613
ssc-miR-196b-5p	1.6172	0.00214102	0.106191	1.85368	0.000520957	0.0101386	0.63744	0.200415	0.583613
ssc-miR-199a-3p	0.0935169	0.492152	0.849012	0.355732	0.0137606	0.0749266	0.154006	0.235304	0.604738
ssc-miR-199a-5p	-0.298416	0.076741	0.43565	0.0980332	0.551576	0.719323	-0.0412081	0.789356	0.935941
ssc-miR-199b-3p	0.0938167	0.489448	0.849012	0.360437	0.0124496	0.0715852	0.153729	0.234711	0.604738
ssc-miR-199b-5p	-0.1845	0.26177	0.715902	0.124152	0.448523	0.667508	-0.103233	0.501013	0.792226
hsa-miR-200b-3p	-0.43314	0.0720447	0.433983	-0.49916	0.0400494	0.131591	0.058308	0.791666	0.935941
hsa-miR-200b-5p	-0.127726	0.555408	0.882178	-0.372341	0.0936175	0.239245	-0.0323755	0.873374	0.941779
hsa-miR-200c-3p	-0.369604	0.0486175	0.372734	-0.425381	0.0248207	0.0996766	0.0291073	0.864447	0.941779
ssc-miR-204	0.0466049	0.845556	0.988652	-0.370056	0.129243	0.299683	-0.245116	0.278739	0.618605
ssc-miR-205	-1.2784	0.00194065	0.106191	-2.23537	3.11534e-06	0.000288477	0.2639	0.458955	0.759046
ssc-miR-206	0.332493	0.299206	0.715902	-0.400399	0.216658	0.409063	0.330669	0.274665	0.616567
ssc-miR-210	-0.185213	0.450792	0.832484	0.0274959	0.910526	0.955864	0.452566	0.060944	0.419403
ssc-miR-212	-0.378915	0.445967	0.832484	0.72784	0.132833	0.300059	0.039694	0.930845	0.96124
ssc-miR-214	0.260735	0.158677	0.601827	0.422644	0.0268137	0.103739	-0.0183925	0.913948	0.957723
ssc-miR-215	0.608112	0.339377	0.736684	0.451066	0.48531	0.689794	1.24293	0.0382812	0.372859
ssc-miR-216	1.03145	0.0383652	0.335613	0.469803	0.348565	0.572642	0.0324801	0.948265	0.9713
ssc-miR-217	0.862023	0.0293536	0.322889	1.09035	0.00697996	0.0464718	0.728787	0.0509403	0.402975
ssc-miR-218-3p	0.0260504	0.915234	0.988652	0.310589	0.208446	0.399522	0.0495991	0.828933	0.941779
ssc-miR-218-5p	0.00786716	0.965405	0.988652	-0.121802	0.503231	0.707319	-0.256478	0.138973	0.583613
ssc-miR-218b	0.0124773	0.944634	0.988652	-0.133483	0.459267	0.67555	-0.268244	0.118958	0.583613
ssc-miR-219	0.32742	0.172655	0.611845	-0.00354583	0.98832	0.98832	-0.0505251	0.821407	0.941779
ssc-miR-221-3p	-0.18771	0.273916	0.715902	0.300113	0.0871172	0.232007	0.131052	0.417084	0.722756
ssc-miR-221-5p	0.408854	0.0648501	0.4099	1.20272	7.10005e-06	0.000376456	0.206767	0.310261	0.641834
ssc-miR-222	-0.370512	0.108152	0.480339	-0.048319	0.830189	0.909906	0.187572	0.382353	0.706097
ssc-miR-224	-0.289599	0.559355	0.882178	0.298278	0.536653	0.718302	0.79655	0.0870401	0.524313
ssc-miR-296-3p	-0.307379	0.0823734	0.442116	-1.19331	1.98722e-07	5.02765e-05	-0.313961	0.0595093	0.419403
ssc-miR-296-5p	-0.0118972	0.965916	0.988652	0.0950261	0.733197	0.866817	-0.32559	0.223229	0.604738
ssc-miR-320	-0.0762604	0.640451	0.904544	-0.102405	0.531128	0.718302	-0.105326	0.493417	0.790092
ssc-miR-324	0.131367	0.621032	0.904544	-0.173349	0.51606	0.711967	-0.0863232	0.729564	0.904803
ssc-miR-326	0.533071	0.00950651	0.1593	-0.134036	0.484958	0.689794	-0.241279	0.185048	0.583613
ssc-miR-328	-0.187296	0.389568	0.776068	-0.763808	0.00141024	0.0173106	-0.243759	0.235283	0.604738
ssc-miR-331-3p	0.647149	0.0366628	0.335613	0.0170504	0.953808	0.986911	-0.106451	0.700316	0.904471
ssc-miR-331-5p	0.0615447	0.664516	0.904544	0.218747	0.131211	0.299683	0.0487873	0.71488	0.904803
ssc-miR-335	1.04726	0.0209623	0.265173	0.749892	0.0880525	0.232055	0.942119	0.0283181	0.367698
ssc-miR-339-3p	0.657135	0.00218112	0.106191	0.985522	2.53304e-05	0.000801073	0.729303	0.000494218	0.125037
ssc-miR-339-5p	0.125494	0.464168	0.836387	-0.180169	0.294692	0.50796	0.192178	0.239451	0.604738
ssc-miR-340	-0.0576005	0.719318	0.923795	-0.256486	0.117229	0.277187	0.0261464	0.862466	0.941779
ssc-miR-345-3p	-0.0673873	0.660225	0.904544	-0.384924	0.0173557	0.0830124	-0.0907068	0.529814	0.805051
ssc-miR-345-5p	0.332014	0.314	0.720639	0.0437277	0.894063	0.950855	-0.183348	0.553342	0.811309
ssc-miR-361-3p	-0.371972	0.0346533	0.335613	0.388884	0.0288836	0.104145	0.133886	0.404814	0.720347
ssc-miR-361-5p	0.0442675	0.764551	0.940162	0.00264037	0.98573	0.98832	-0.0651342	0.639428	0.860369
ssc-miR-362	-0.210123	0.23956	0.684105	0.210839	0.239662	0.427684	-0.029253	0.860207	0.941779
ssc-miR-363	0.0348753	0.869148	0.988652	0.407557	0.0639336	0.185922	0.0378897	0.849325	0.941779
ssc-miR-365-3p	0.0379169	0.810789	0.972209	-0.104596	0.510209	0.711167	-0.261857	0.0858742	0.524313
ssc-miR-365-5p	-1.01779	0.00384224	0.120514	-0.305849	0.328382	0.546583	-0.424972	0.152338	0.583613
ssc-miR-374a-3p	-0.0160439	0.919709	0.988652	0.296548	0.0720024	0.198007	-0.0306594	0.837818	0.941779
ssc-miR-374a-5p	0.118506	0.635723	0.904544	0.626839	0.0183743	0.0830124	0.26415	0.269549	0.616567
ssc-miR-374b-3p	-0.135449	0.537836	0.866704	-0.159718	0.467962	0.680427	-0.311175	0.13842	0.583613
ssc-miR-374b-5p	0.144784	0.401795	0.78567	0.207372	0.233452	0.423386	0.100762	0.53458	0.805051
hsa-miR-375	-0.43214	0.0527356	0.392415	-1.15172	1.17503e-05	0.000464052	-0.459003	0.0292286	0.367698
ssc-miR-378	0.0163341	0.900057	0.988652	-0.447443	0.00174464	0.0200633	-0.393114	0.00298154	0.241575
ssc-miR-421-3p	0.0739189	0.637676	0.904544	-0.0522787	0.738773	0.869347	-0.082632	0.575449	0.828743
ssc-miR-421-5p	-0.118451	0.806092	0.972209	-0.343228	0.480932	0.689794	-0.658327	0.155743	0.583613
ssc-miR-423-3p	-0.242483	0.182246	0.611845	-0.463992	0.0142843	0.0749266	-0.233741	0.170812	0.583613
ssc-miR-423-5p	0.10195	0.565246	0.882761	-0.0824284	0.640977	0.791059	-0.142753	0.392002	0.708404
ssc-miR-425-3p	0.124008	0.304393	0.715902	-0.147582	0.222515	0.410921	0.0164693	0.883553	0.943202
ssc-miR-425-5p	-0.21662	0.161756	0.601827	-0.0247302	0.870898	0.941423	-0.0225685	0.874775	0.941779
ssc-miR-429	-0.163784	0.319018	0.720639	-0.50967	0.00390507	0.0318704	0.0854081	0.579792	0.828743
ssc-miR-432-5p	0.272282	0.585116	0.900304	0.215314	0.665709	0.813232	-0.312039	0.515227	0.804819
hsa-miR-449a	-0.49373	0.129526	0.537214	-0.888329	0.0091819	0.05531	0.418334	0.17702	0.583613
hsa-miR-449b-5p	-0.6729	0.0622118	0.403579	-0.753165	0.0384655	0.12805	0.51274	0.133061	0.583613
ssc-miR-451	0.759972	0.266754	0.715902	0.984439	0.155838	0.336507	1.75208	0.0141864	0.249674
ssc-miR-452	-0.0389915	0.944616	0.988652	0.193599	0.728412	0.865203	0.573499	0.282041	0.61981
hsa-miR-454-3p	-0.126391	0.497577	0.849012	0.546028	0.00628535	0.044172	-0.0102638	0.953054	0.972269
ssc-miR-455-3p	-0.00383713	0.978796	0.988652	-0.0796824	0.581855	0.746801	-0.0933335	0.493225	0.790092
ssc-miR-455-5p	-0.339785	0.039796	0.335613	-0.200255	0.213837	0.406773	-0.173073	0.251498	0.60599
ssc-miR-486	0.559504	0.351327	0.740715	0.79826	0.18981	0.375172	1.63057	0.00975772	0.249674
ssc-miR-490-3p	-0.107767	0.374403	0.768354	-0.208131	0.0924575	0.238691	0.0725479	0.524882	0.804819
ssc-miR-490-5p	0.457939	0.107336	0.480339	0.18169	0.517794	0.711967	0.289871	0.275383	0.616567
ssc-miR-491	-0.302468	0.243357	0.684105	0.121046	0.634201	0.789878	-0.0835552	0.726534	0.904803
ssc-miR-493-5p	-0.175814	0.717428	0.923795	0.660234	0.16982	0.358037	-0.293855	0.521218	0.804819
ssc-miR-497	-0.0690016	0.686452	0.904544	0.233621	0.180028	0.367315	0.281638	0.0909536	0.533958
ssc-miR-499-5p	-0.110452	0.495853	0.849012	0.146652	0.368613	0.585903	0.234793	0.133529	0.583613
ssc-miR-500	0.0786159	0.630579	0.904544	-0.331664	0.0496012	0.151194	-0.180713	0.243091	0.604738
ssc-miR-504	0.026557	0.904621	0.988652	0.792524	0.00131734	0.0173106	0.492434	0.0257747	0.367698
ssc-miR-505	-0.0482228	0.764255	0.940162	-0.283082	0.0865222	0.232007	0.0986997	0.516897	0.804819
ssc-miR-532-3p	0.137802	0.561386	0.882178	-0.213309	0.370532	0.585903	-0.213909	0.338587	0.65674
ssc-miR-532-5p	-0.202762	0.19529	0.625421	-0.224815	0.152438	0.332473	-0.139536	0.339348	0.65674
ssc-miR-545-3p	-0.111297	0.726363	0.926501	-0.150302	0.636898	0.789878	-0.287448	0.340051	0.65674
ssc-miR-551a	0.118852	0.668357	0.904544	-0.750853	0.0118648	0.0698092	-0.502991	0.0613356	0.419403
ssc-miR-574	0.131267	0.530821	0.866704	-0.128197	0.539436	0.718302	-0.50369	0.0144067	0.249674
ssc-miR-582	0.233257	0.33336	0.736684	-0.500545	0.0461776	0.146037	-0.264162	0.246366	0.604738
hsa-miR-590-3p	0.2365	0.286933	0.715902	0.487553	0.0341875	0.118485	0.28373	0.179666	0.583613
ssc-miR-615	-0.765511	0.186866	0.613987	-0.778041	0.178419	0.367315	-0.529602	0.314334	0.641834
ssc-miR-628	0.0422441	0.771986	0.943539	0.0431685	0.767125	0.889584	0.133548	0.334877	0.65674
hsa-miR-660-5p	0.0145765	0.916447	0.988652	0.117176	0.402651	0.621163	0.0913445	0.487876	0.790092
ssc-miR-664-3p	-0.15153	0.308432	0.715902	-0.0419304	0.776209	0.889584	-0.0890424	0.521777	0.804819
ssc-miR-664-5p	-0.0106375	0.939591	0.988652	-0.320353	0.0293497	0.104145	-0.194034	0.148486	0.583613
ssc-miR-671-3p	-0.199807	0.435298	0.828048	-0.907472	0.0014293	0.0173106	-0.330109	0.173918	0.583613
ssc-miR-671-5p	-0.693075	0.00135837	0.106191	0.0307827	0.874444	0.941423	-0.221029	0.232398	0.604738
ssc-miR-676-3p	-0.0789548	0.710535	0.921874	-0.189965	0.374546	0.588572	-0.135382	0.499254	0.792226
ssc-miR-708-3p	-0.831681	0.00950155	0.1593	-0.746966	0.0182758	0.0830124	-0.368172	0.192996	0.583613
ssc-miR-708-5p	-0.809115	0.00617945	0.142127	-0.169378	0.53729	0.718302	-0.109197	0.671367	0.893978
ssc-miR-744	-0.0809042	0.648488	0.904544	-0.939366	1.28394e-05	0.000464052	-0.270017	0.112098	0.583613
ssc-miR-769-3p	-0.00386745	0.981315	0.988652	0.100217	0.545077	0.719323	0.0953946	0.5407	0.806788
ssc-miR-769-5p	0.0771583	0.660731	0.904544	-0.406147	0.0272265	0.103739	-0.18273	0.272312	0.616567
ssc-miR-874	0.0387857	0.850303	0.988652	-0.166161	0.421531	0.646348	0.00130466	0.994609	0.994609
ssc-miR-1249	0.244608	0.500011	0.849012	-0.465155	0.224997	0.412494	-1.01128	0.00879154	0.249674
ssc-miR-1285	-0.0174771	0.950518	0.988652	0.430408	0.136954	0.306632	-0.204637	0.440676	0.743274
ssc-miR-1296-5p	0.266797	0.152462	0.593429	-0.599915	0.00285683	0.0285771	-0.322635	0.0686989	0.445662
ssc-miR-1306-3p	-0.0517405	0.763588	0.940162	-0.555926	0.0030335	0.0285771	-0.212761	0.193909	0.583613
ssc-miR-1306-5p	0.19341	0.342807	0.736684	-0.00687418	0.97286	0.98832	-0.20004	0.295889	0.634179
ssc-miR-1343	-0.220171	0.212366	0.663317	-0.960481	7.43984e-06	0.000376456	-0.424485	0.0138517	0.249674
ssc-miR-1468	-0.276394	0.192505	0.624407	-0.538202	0.0148843	0.0753144	-0.21999	0.266823	0.616567
ssc-miR-1839-3p	-0.485428	0.230541	0.675616	0.203626	0.59549	0.753295	0.0364997	0.919641	0.957723
ssc-miR-1839-5p	-0.155422	0.329428	0.736684	-0.213446	0.184408	0.370279	0.0187438	0.899483	0.952173
ssc-miR-2320-3p	-0.203552	0.229765	0.675616	-0.623421	0.000884027	0.0149106	-0.0373098	0.812375	0.941779
ssc-miR-2320-5p	-0.27783	0.149407	0.592609	-0.387986	0.0480465	0.150071	-0.0631873	0.722492	0.904803
ssc-miR-2366	-0.95552	0.00293808	0.106191	-0.692152	0.0235156	0.0983461	-0.431124	0.116718	0.583613
ssc-miR-2411	-0.270265	0.394719	0.780188	0.245645	0.428618	0.649343	-0.101819	0.728379	0.904803
ssc-miR-2483	0.0104514	0.957662	0.988652	0.0938903	0.634324	0.789878	0.0574825	0.756753	0.929411
ssc-miR-4334-3p	0.73993	0.0110402	0.164304	0.230518	0.400127	0.621056	0.542322	0.0438949	0.382946
ssc-miR-7134-3p	0.0688735	0.67265	0.904544	-0.187187	0.25486	0.450906	-0.058015	0.704677	0.904471
ssc-miR-7134-5p	0.186145	0.379867	0.768851	-0.936687	0.000122233	0.00281136	-0.560481	0.00753169	0.249674
ssc-miR-7135-3p	-0.689084	0.105198	0.480339	-0.562557	0.181721	0.367803	-0.452094	0.247538	0.604738
ssc-miR-7136-5p	1.17453	0.0592218	0.403579	0.746526	0.218359	0.40922	0.265826	0.64148	0.860369
ssc-miR-7137-3p	-0.345392	0.1073	0.480339	0.164083	0.43205	0.650646	-0.198539	0.314575	0.641834
ssc-miR-7137-5p	0.145251	0.592001	0.902266	0.295902	0.278697	0.489654	0.221705	0.387442	0.708404
ssc-miR-7138-3p	-0.0135111	0.969442	0.988652	-0.00616454	0.985721	0.98832	0.117658	0.722744	0.904803
ssc-miR-7138-5p	-0.0501315	0.859205	0.988652	-0.258786	0.364031	0.585515	-0.246803	0.355167	0.680736
ssc-miR-7139-3p	-0.468427	0.149909	0.592609	-0.54911	0.0964833	0.242615	-0.646074	0.0383175	0.372859
ssc-miR-7139-5p	-0.478762	0.0871008	0.442116	-0.597889	0.0362037	0.122127	-0.224143	0.380146	0.706097
ssc-miR-7140-3p	0.150959	0.755939	0.940162	0.446829	0.353696	0.577323	0.173464	0.705263	0.904471
ssc-miR-7141-5p	0.187204	0.535395	0.866704	0.504642	0.100809	0.250046	0.296715	0.299969	0.634179
ssc-miR-7142-3p	-0.00655859	0.967564	0.988652	-0.5082	0.00373659	0.0315119	-0.199965	0.19321	0.583613
ssc-miR-7143-3p	-0.604769	0.0873747	0.442116	-0.134694	0.685856	0.828909	-0.451719	0.161832	0.583613
ssc-miR-7144-5p	-0.147945	0.637801	0.904544	-0.173134	0.584453	0.746801	-0.382189	0.202996	0.583613
