# Supplementary material for: IFN-λ and microRNAs are important modulators of the pulmonary innate immune response against influenza A (H1N2) infection in pigs
Source: PLoS One. 2018 Apr 20;13(4):e0194765. doi: 10.1371/journal.pone.0194765 (PMC5909910; doi:10.1371/journal.pone.0194765)
Supplement: S7 Table — Log2FC of miRNAs determined with qPCR (n = 80) in lungs of pigs at 1, 3, and 14 days after IAV challenge relative to unchallenged controls. (XLSX) [file pone.0194765.s008.xlsx]

## Sheet: Sheet2
S7 Table. Log2FC of miRNAs assayed with qPCR (n = 80) in lungs of pigs at 1, 3, and 14 days after IAV challenge relative to unchallenged controls.
	Day 1 relative to controls				Day 3 relative to controls				Day 14 relative to controls
miRNA	log2(fold change)	95 % conf. interval, lower	95 % conf. interval, upper	p-val (t-test day 1 vs. controls)	log2(fold change)	95 % conf. interval, lower	95 % conf. interval, upper	p-val (t-test day 3 vs. controls)	log2(fold change)	95 % conf. interval, lower	95 % conf. interval, upper	p-val (t-test day 14 vs. controls)
hsa-let-7a	-0.0929121	-0.325651	0.107444	0.417119	0.0479731	-0.105903	0.187007	0.669919	-0.100759	-0.265398	0.0470024	0.309889
hsa-let-7c	-0.165685	-0.428521	0.0565654	0.305912	0.133428	-0.0319807	0.281808	0.302704	-0.0482398	-0.227812	0.111435	0.683313
ssc-let-7e	0.176407	-0.0221376	0.350904	0.310892	0.0891031	-0.0301203	0.199222	0.632512	0.0266676	-0.239178	0.251064	0.904222
ssc-miR-1	0.257189	-0.0917272	0.537939	0.328261	0.601486	0.0839965	0.981566	0.0972785	0.523307	0.233216	0.764719	0.0548915
ssc-miR-7	1.18137	0.793653	1.48666	0.00189545	0.697104	0.147195	1.09429	0.0654864	-0.426322	-0.665253	-0.221397	0.134245
ssc-miR-15a	0.413262	0.251107	0.559019	0.00701673	0.63431	0.52654	0.734586	8.8992e-05	0.231611	0.049083	0.393618	0.104509
ssc-miR-17-3p	-0.094804	-0.225053	0.0246538	0.496888	0.298018	0.0942118	0.476565	0.0624233	0.220489	0.069281	0.357341	0.100405
ssc-miR-18a	0.126209	-0.163488	0.367349	0.573553	0.649695	0.467151	0.811715	0.00333733	0.36251	0.176925	0.52692	0.0426556
hsa-miR-20a	-0.13541	-0.308017	0.0187359	0.342639	0.162825	0.0183611	0.29413	0.200579	0.0515143	-0.0929543	0.182824	0.664089
ssc-miR-20b	-0.436172	-0.766175	-0.16778	0.167912	0.0627644	-0.258491	0.32535	0.680322	0.000311692	-0.265239	0.224499	0.848162
ssc-miR-21	-0.116571	-0.391503	0.114261	0.489609	0.745496	0.645771	0.838771	0.000160139	0.271084	0.0850193	0.435869	0.0964396
ssc-miR-23a	-0.168184	-0.307335	-0.0412805	0.515643	-0.20255	-0.383353	-0.0419038	0.426215	-0.40102	-0.674994	-0.170863	0.0930702
ssc-miR-24-3p	0.0160969	-0.100925	0.124335	0.830627	0.0441214	-0.0799954	0.158401	0.653245	-0.247084	-0.342692	-0.15742	0.0284785
ssc-miR-29a	0.438578	0.209747	0.636033	0.0144358	0.494207	0.172963	0.756785	0.02423	-0.00952556	-0.165779	0.131446	0.924527
ssc-miR-29b	0.370927	0.173214	0.544781	0.0197797	0.580412	0.381104	0.755499	0.00141038	-0.122002	-0.301898	0.0379284	0.276438
ssc-miR-30a-5p	-0.00528909	-0.219619	0.18128	0.919745	0.262699	0.0910003	0.41612	0.0642204	-0.245691	-0.447456	-0.0687124	0.0781984
ssc-miR-30c-3p	0.0640769	-0.4087	0.419571	0.922354	0.0160529	-0.416217	0.348222	0.934091	0.00628713	-0.309776	0.265398	0.961122
ssc-miR-31	-0.181445	-0.856249	0.276499	0.735913	-0.0367283	-0.949016	0.51777	0.888254	0.488607	-0.0919	0.901412	0.281424
ssc-miR-34a	0.390887	0.222608	0.541571	0.0141791	0.406861	0.26515	0.535889	0.00643813	-0.157538	-0.286586	-0.0390921	0.205568
hsa-miR-34b-3p	-0.759271	-1.46537	-0.287277	0.0575639	-1.04877	-1.27877	-0.850447	0.00190578	-0.557068	-0.927377	-0.262658	0.0794025
hsa-miR-34b-5p	-0.183626	-0.397805	0.00282801	0.4284	0.360521	0.140162	0.55164	0.0740837	0.104112	-0.0581703	0.249972	0.463441
ssc-miR-34c	-1.04492	-1.54556	-0.673966	0.00256447	-2.24474	-3.32631	-1.63358	0.000263666	-0.94847	-1.30462	-0.663061	0.00293719
ssc-miR-92b-3p	-0.8459	-1.19189	-0.567044	0.00450036	-2.21255	-2.55334	-1.93707	3.39783e-06	-1.18906	-1.43892	-0.976151	9.38e-05
ssc-miR-92b-5p	-0.183481	-0.676838	0.183476	0.5327	-0.411415	-0.779402	-0.118471	0.179833	-0.398723	-0.615525	-0.210286	0.111742
ssc-miR-99a	-0.177237	-0.416192	0.0277063	0.380154	-0.264253	-0.427744	-0.117417	0.15565	-0.302791	-0.497429	-0.131318	0.0980238
hsa-miR-103	-0.018319	-0.175879	0.123715	0.928481	0.330016	0.122097	0.511709	0.0503363	0.208602	0.0690653	0.335825	0.106458
ssc-miR-128	0.12037	-0.243055	0.41042	0.650029	0.230421	-0.262047	0.596888	0.497131	0.288378	0.00268786	0.526738	0.230658
ssc-miR-129a-3p	0.165852	-0.0735277	0.371108	0.396455	0.26477	0.0593215	0.444575	0.177133	0.311093	0.116405	0.482605	0.0954304
ssc-miR-129b	0.469682	0.119816	0.751047	0.0718321	0.522077	0.144365	0.821137	0.066363	0.240631	-0.0336903	0.471032	0.313616
ssc-miR-135	1.01285		2.11736	0.611539	1.53818		2.62602	0.254125	0.0907668	-1.17344	0.754039	0.876621
ssc-miR-139-3p	-0.283707	-0.853788	0.123832	0.256935	-0.0713261	-0.35336	0.164486	0.684393	0.386432	0.177084	0.569216	0.0344529
hsa-miR-142-3p	0.125222	-0.321748	0.465976	0.739366	0.143504	-0.311988	0.489171	0.619839	-0.312491	-0.508063	-0.140293	0.261965
ssc-miR-142-5p	-0.283146	-0.653333	0.0111867	0.247173	0.139785	-0.345123	0.502066	0.710825	0.0432691	-0.18282	0.238681	0.807299
ssc-miR-144	1.13424	-2.09765	2.05534	0.382547	1.6368	-0.110341	2.40413	0.0921118	1.65839	0.267901	2.3531	0.0671696
ssc-miR-145-3p	-0.347814	-0.599893	-0.133298	0.108144	-0.25732	-0.399376	-0.128007	0.155504	0.05939	-0.155713	0.246544	0.688768
ssc-miR-145-5p	-0.418638	-0.518255	-0.325458	0.00283886	-0.44335	-0.600691	-0.301493	0.00450529	-0.29777	-0.439907	-0.16839	0.0198033
ssc-miR-146a-5p	-0.575946	-0.914615	-0.301857	0.0341786	-0.430914	-0.864263	-0.0981089	0.101119	-0.0870055	-0.351173	0.136196	0.652832
ssc-miR-146b	-0.435992	-0.997025	-0.0330699	0.200942	-0.0658794	-0.905125	0.461255	0.699283	0.119258	-0.117497	0.322582	0.499568
ssc-miR-148b-5p	-0.418798	-0.526169	-0.318867	0.0854912	-0.346006	-0.678567	-0.0759257	0.202409	-0.196663	-0.439691	0.0112678	0.442504
ssc-miR-149	-0.303376	-0.500538	-0.129948	0.083102	-0.446593	-0.845674	-0.134325	0.0423817	-0.320483	-0.419569	-0.227768	0.0217633
ssc-miR-150	-0.272453	-0.354712	-0.194633	0.180476	0.202624	0.0231718	0.362203	0.238106	0.141477	0.00303122	0.267793	0.30185
ssc-miR-181a	0.0835472	-0.076961	0.227972	0.501145	0.0756908	-0.0258107	0.170518	0.431873	-0.203698	-0.350903	-0.0701324	0.114295
ssc-miR-181b	-0.182671	-0.335078	-0.0448363	0.298391	-0.266244	-0.45127	-0.102273	0.156854	-0.179975	-0.434217	0.0361051	0.337465
ssc-miR-182	-0.194102	-0.541066	0.0853845	0.295683	-0.527569	-0.817893	-0.285996	0.0111572	0.00523045	-0.292241	0.251727	0.896791
ssc-miR-183	-0.271474	-0.642973	0.0236866	0.145362	-0.505885	-0.705409	-0.330632	0.00122896	0.154401	-0.183328	0.427875	0.644437
ssc-miR-184	-0.596344	-1.87814	0.0715166	0.266597	-1.08337	-1.47589	-0.775123	0.0471672	-0.250032	-0.702919	0.0941379	0.742929
ssc-miR-187	0.739354	0.0396091	1.20853	0.173575	0.317691	-1.65801	1.12154	0.887795	0.637249	0.127308	1.01326	0.177937
ssc-miR-193a-3p	0.583835	0.359717	0.777773	0.00284589	0.728224	0.432017	0.973853	0.00167313	0.158976	-0.100878	0.379092	0.46257
ssc-miR-200c	-0.24516	-0.388248	-0.114992	0.127563	-0.444092	-0.786663	-0.167457	0.0667086	-0.174226	-0.339905	-0.0256278	0.26394
ssc-miR-205	-1.09209	-1.76286	-0.635983	0.0280589	-2.15672	-2.66907	-1.77941	0.000210763	0.0884377	-0.412048	0.459306	0.836339
ssc-miR-206	-0.0280061	-0.583951	0.372301	0.776601	-0.245242	-0.679062	0.0878395	0.359422	0.0975051	-0.26759	0.388616	0.711305
ssc-miR-221-5p	1.0725	0.559241	1.4503	0.00660051	1.13606	0.147982	1.71703	0.0396002	-0.312278	-1.16183	0.218835	0.27443
ssc-miR-222	-0.0313264	-0.333993	0.218723	0.916417	-0.159205	-0.617723	0.188195	0.505663	-0.153399	-0.890301	0.332001	0.439319
hsa-miR-223-3p	0.411794	0.0364324	0.709382	0.153112	0.132451	-0.471081	0.556685	0.777435	0.353733	0.027572	0.619582	0.194661
hsa-miR-223-5p	0.574596	0.32601	0.786579	0.0228773	1.13036	0.858651	1.35892	0.000415387	0.167733	-0.0684766	0.370654	0.402618
ssc-miR-296-3p	-0.120942	-0.383539	0.101137	0.582685	-0.669977	-0.96412	-0.425768	0.0159332	-0.573916	-0.824229	-0.360679	0.0147726
ssc-miR-323	0.182694	-1.37671	0.914495	0.968789	0.941214	-0.257096	1.58665	0.190337	-0.435205	-0.922204	-0.0717632	0.378743
ssc-miR-328	-0.338261	-0.983754	0.106115	0.244878	-0.510669	-0.746118	-0.308309	0.0619421	-0.405757	-0.818175	-0.0854026	0.12315
ssc-miR-335	1.0799	0.209144	1.61908	0.0533166	0.553638	0.238184	0.812339	0.0825906	0.52466	0.0355876	0.889251	0.1818
ssc-miR-339-3p	-0.0532754	-0.399718	0.225873	0.725282	0.090357	-0.0702011	0.234823	0.487324	0.124098	-0.127145	0.33801	0.570476
ssc-miR-345-5p	0.328688	-0.0509068	0.628924	0.193569	0.455932	0.00486828	0.799052	0.126175	0.0755024	-0.175689	0.289376	0.688604
ssc-miR-363	0.199717	-0.0566797	0.41735	0.319743	0.69035	0.442556	0.901757	0.0108531	-0.103485	-0.333428	0.0947977	0.75707
hsa-miR-375	-0.822434	-1.06981	-0.611327	0.000307705	-0.778555	-1.23323	-0.433356	0.00532445	-0.110995	-0.259178	0.023376	0.296002
ssc-miR-378	-0.282088	-0.400246	-0.17288	0.18113	-0.421518	-0.466179	-0.378199	0.0416578	-0.61864	-0.912177	-0.374848	0.0181096
hsa-miR-449a	-0.282879	-0.780449	0.0863935	0.248738	-0.501532	-1.14303	-0.059036	0.102321	0.768706	0.470166	1.01593	0.00598753
hsa-miR-449b-5p	-0.379938	-0.904557	0.00395378	0.179586	-0.595335	-1.22125	-0.160249	0.075961	0.73362	0.476232	0.951965	0.00580815
ssc-miR-451	0.835171	-0.707455	1.56352	0.199762	1.38404	-1.20581	2.25896	0.0803884	1.41747	0.374346	2.01652	0.0450102
hsa-miR-454-3p	-0.0893655	-0.274023	0.0743166	0.543102	0.214484	-0.0281718	0.422142	0.248269	-0.130005	-0.520835	0.177201	0.421344
ssc-miR-486	0.363118	-0.53194	0.911332	0.4639	0.622421	-0.964226	1.35972	0.352953	0.979871	0.0417756	1.54359	0.0742455
ssc-miR-491	0.0559057	-0.0652562	0.167676	0.590465	-0.216857	-0.421545	-0.0376341	0.170611	-0.516044	-0.667749	-0.378785	0.00229475
ssc-miR-500	0.135109	-0.108151	0.343208	0.481417	-0.023726	-0.232784	0.158837	0.856503	-0.37659	-0.535319	-0.233607	0.0145943
ssc-miR-504	0.249038	-0.509503	0.743614	0.609047	0.149444	-0.0474668	0.322677	0.36197	-0.183297	-0.650357	0.168968	0.426229
ssc-miR-551a	-0.15125	-0.397039	0.0586973	0.353343	-0.82024	-1.12173	-0.570997	0.00353132	-1.0109	-1.32545	-0.752807	0.000219832
hsa-miR-590-3p	0.356543	0.0491364	0.609815	0.14203	0.742477	0.236299	1.11645	0.0270466	-0.0259802	-0.346321	0.235995	0.863558
ssc-miR-671-3p	-0.427275	-0.685675	-0.208202	0.0206551	-0.35718	-0.656912	-0.109136	0.0573482	-0.578656	-0.687267	-0.477652	6.73967e-05
ssc-miR-708-5p	-0.743275	-0.896594	-0.604696	0.00216021	-0.426348	-0.883882	-0.0795107	0.136074	-0.673531	-0.997865	-0.408895	0.0139199
ssc-miR-744	-0.0431694	-0.225943	0.119031	0.697518	-0.479596	-0.721639	-0.272388	0.00642341	-0.344336	-0.727591	-0.041819	0.0819842
ssc-miR-874	0.0846755	-0.0841841	0.235826	0.482154	0.000245493	-0.199304	0.175518	0.921312	-0.0014674	-0.327245	0.264128	0.801786
ssc-miR-1343	-0.395271	-0.689613	-0.150926	0.0732068	-0.912541	-1.22088	-0.65864	0.00158831	-0.209762	-0.379262	-0.0580987	0.233447
ssc-miR-7134-5p	-0.457183	-0.817895	-0.168861	0.039507	-0.977462	-1.19283	-0.790104	0.000132382	-0.730515	-0.914616	-0.567271	0.000352218
