# Supplementary material for: IFN-λ and microRNAs are important modulators of the pulmonary innate immune response against influenza A (H1N2) infection in pigs
Source: PLoS One. 2018 Apr 20;13(4):e0194765. doi: 10.1371/journal.pone.0194765 (PMC5909910; doi:10.1371/journal.pone.0194765)
Supplement: S8 Table — Those highlighted in bold are the ones meeting the criteria for being differentially expressed (see text). (XLSX) [file pone.0194765.s009.xlsx]

## Sheet: Sheet1
S8 Table. Protein coding genes which were found to be differentially expressed at one or more time points in lungs of pigs after IAV challenge relative to unchallenged controls. Those highlighted in bold are the ones meeting the criteria for being differentially expressed (see text).
		Day 1 after challenge relative to control group		Day 3 after challenge relative to control group		Day 14 after challenge relative to control group
Gene product	Gene	log2(FC) (lower 95 % CI; upper 95 % CI)	p (t-test)	log2(FC) (lower 95 % CI; upper 95 % CI)	p (t-test)	log2(FC) (lower 95 % CI; upper 95 % CI)	p (t-test)
Pathogen recognition receptors and downstream signaling
TLR3 (Toll-like receptor 3)	TLR3	2.5 (2.1; 2.8)	2.3e-06	1.4 (1.0; 1.7)	0.00021	0.35 (0.16; 0.52)	0.063
TLR7 (Toll-like receptor 7)	TLR7	1.8 (1.2; 2.2)	0.0003	0.84 (0.28; 1.2)	0.066	-0.25 (-0.78; 0.13)	0.38
RIG-I (retinoic acid-inducible gene I)	DDX58	6.1 (5.7; 6.5)	2.3e-07	3.8 (2.4; 4.4)	0.0028	0.33 (-1.9; 1.2)	0.86
MDA5 (melanoma differentiation-associated protein 5)	IFIH1	3.5 (3.1; 3.8)	1e-06	1.7 (0.67; 2.3)	0.025	-0.18 (-2.1; 0.62)	0.31
MYD88 (myeloid differentiation primary response gene 88)	MYD88	1.1 (0.83; 1.3)	0.0095	0.24 (-0.039; 0.47)	0.23	-0.44 (-0.74; -0.20)	0.71
IRAK1 (interleukin-1 receptor-associated kinase 1)	IRAK1	0.63 (0.25; 0.93)	0.085	1.0 (0.61; 1.3)	0.023	0.085 (-0.42; 0.46)	0.59
TRAM (TIR domain-containing adapter molecule 2)	TICAM2	2.0 (1.1; 2.6)	0.0012	0.31 (-0.61; 0.67)	0.36	-0.63 (-0.76; -0.50)	2.1e-05
IKK-β (inhibitor of nuclear factor kappa-B kinase subunit beta)	IKBKB	1.9 (1.6; 2.1)	1.3e-05	1.1 (0.80; 1.4)	0.0016	0.081 (-0.20; 0.32)	0.76
Cytokines and chemokines
TNF (tumor necrosis factor)	TNF	1.5 (1.0; 1.8)	0.0026	0.46 (0.085; 0.76)	0.15	0.73 (0.24; 1.1)	0.15
IL-1β (interleukin 1β)	IL1B	3.1 (1.4; 3.9)	0.0018	0.86 (-1.2; 1.7)	0.65	-0.82 (-1.1; -0.57)	0.0087
IL-1RA (interleukin 1 receptor antagonist)	IL1RN	4.6 (4.0; 5.1)	2.2e-07	2.9 (1.7; 3.5)	0.00099	0.077 (-0.4; 0.44)	0.96
IL-6 (interleukin 6)	IL6	4.7 (3.3; 5.4)	4.6e-05	2.7 (1.4; 3.4)	0.0021	0.51 (-0.096; 0.93)	0.25
IL-10 (interleukin 10)	IL10	2.0 (1.7; 2.2)	3.3e-05	0.69 (-0.27; 1.3)	0.24	-0.19 (-0.69; 0.18)	0.5
IL-12β (interleukin 12 subunit β)	IL12B	2.3 (1.6; 2.8)	0.00036	-0.028 (-0.78; 0.46)	0.81	-0.081 (-0.46; 0.22)	0.9
IL-15 (interleukin 15)	IL15	1.5 (0.93; 1.9)	0.0017	-0.029 (-0.55; 0.35)	0.87	-0.55 (-0.83; -0.32)	0.036
IL-18 (interleukin 18)	IL18	-1.2 (-2.1; -0.59)	0.043	-0.61 (-1.8; 0.028)	0.23	0.075 (-0.40; 0.43)	0.73
CCL2 (chemokine (C-C motif) ligand 2)	CCL2	3.3 (2.4; 3.9)	5.4e-05	1.7 (0.54; 2.4)	0.028	0.15 (-0.13; 0.38)	0.48
CCL3 (chemokine (C-C motif) ligand 3)	CCL3	1.7 (0.75; 2.2)	0.0017	0.36 (-0.50; 0.90)	0.64	-0.53 (-1.6; 0.067)	0.091
CXCL2 (chemokine (C-X-C motif) ligand 2)	CXCL2	2.5 (1.7; 3.0)	0.0013	1.2 (0.0023; 1.8)	0.11	0.38 (-0.073; 0.73)	0.3
CXCL10 (chemokine (C-X-C motif) ligand 10)	CXCL10	5.5 (4.7; 6.0)	3e-06	2.7 (0.72; 3.6)	0.057	-0.37 (-3.5; 0.54)	0.32
Interferon and interferon stimulated genes
IFN-λ3 (interferon-λ3)	IFNL3	8.7 (7.8; 9.2)	2.2e-08	6.1 (3.3; 7.0)	0.0014	1.2 (0.33; 1.7)	0.098
IFN-β (interferon-β)	IFNB1	6.3 (5.3; 6.9)	1.5e-06	4.6 (3.2; 5.3)	0.00057	0.71 (-0.15; 1.2)	0.43
ISG15 (interferon-stimulated gene 15)	ISG15	6.3 (5.9; 6.7)	6.3e-07	4.0 (2.6; 4.7)	0.012	1.1 (0.0; 2.6)	0.5
IFITM1 (interferon-induced transmembrane protein 1)	IFITM1	3.6 (3.2; 3.9)	7.4e-07	2.0 (1.2; 2.5)	0.0057	0.25 (-2.7; 1.1)	0.74
IFITM3 (interferon-induced transmembrane protein 3)	IFITM3	3.3 (2.7; 3.7)	1e-05	2.1 (1.3; 2.6)	0.0025	0.23 (0.0; 1.2)	0.59
IRF2 (interferon regulatory factor 2)	IRF2	1.8 (1.4; 2.1)	6e-05	0.59 (0.013; 1.0)	0.086	-0.094 (-0.21; 0.012)	0.41
IRF7 (interferon regulatory factor 7)	IRF7	4.7 (4.4; 5.0)	1.5e-07	3.0 (2.0; 3.6)	0.0064	0.22 (-5.0; 1.2)	0.63
SOCS1 (suppressor of cytokine signalling 1)	SOCS1	3.0 (2.4; 3.4)	2.7e-05	1.8 (0.91; 2.3)	0.0063	-0.15 (-0.32; 0.013)	0.61
Mx1 (interferon-induced GTP-binding protein Mx1)	MX1	5.5 (5.1; 5.8)	1.6e-07	3.4 (2.2; 4.1)	0.012	0.67 (0.0; 1.9)	0.54
OASL (59 kDa 2'-5'-oligoadenylate synthetase-like protein)	OASL	5.3 (4.9; 5.5)	2.5e-07	4.3 (3.2; 4.9)	0.018	0.47 (0.0; 1.5)	0.73
OAS1 (2'-5'-oligoadenylate synthetase 1)	OAS1	3.5 (3.2; 3.8)	3.8e-06	1.6 (0.90; 2.1)	0.022	-0.74 (-2.9; 0.091)	0.09
PKR (protein kinase R)	EIF2AK2	3.3 (3.0; 3.6)	1.8e-06	1.9 (1.1; 2.4)	0.015	-0.16 (-1.3; 0.48)	0.52
RNase L (ribonuclease L)	RNASEL	3.4 (3.0; 3.8)	9.6e-06	1.4 (0.23; 2.0)	0.074	-0.24 (-0.76; 0.14)	0.62
STAT1 (signal transducer and activator of transcription 1)	STAT1	3.4 (3.0; 3.7)	1.7e-07	2.1 (1.3; 2.5)	0.0002	0.45 (0.10; 0.73)	0.15
STAT2 (signal transducer and activator of transcription 2)	STAT2	2.7 (2.3; 3.0)	3.2e-06	0.94 (0.17; 1.4)	0.11	-0.28 (-0.92; 0.17)	0.2
JAK2 (Janus kinase 2)	JAK2	2.0 (1.6; 2.3)	9.7e-06	1.2 (0.92; 1.4)	1.6e-05	0.32 (0.13; 0.48)	0.047
Apoptosis
CASP1 (caspase-1)	CASP1	1.7 (1.3; 2.1)	0.0025	0.69 (-0.075; 1.2)	0.26	-0.45 (-1.1; 0.0071)	0.39
CASP3 (caspase-3)	CASP3	1.8 (1.4; 2.1)	0.00014	1.1 (0.90; 1.3)	4.6e-05	0.42 (0.059; 0.70)	0.18
Bcl-2 (B-cell lymphoma 2)	BCL2	2.3 (1.8; 2.7)	6.1e-05	0.90 (0.45; 1.2)	0.012	0.31 (-0.19; 0.68)	0.45
Mcl-1 (induced myeloid leukemia cell differentiation protein Mcl-1)	MCL1	1.5 (1.1; 1.9)	0.00015	0.69 (0.37; 0.95)	0.0032	0.25 (0.63; 0.41)	0.079
FasR (FAS receptor)	FAS	2.1 (1.4; 2.5)	0.00028	0.93 (0.43; 1.3)	0.018	0.23 (-0.049; 0.47)	0.34
FasL (FAS ligand)	FASLG	1.8 (1.5; 2.0)	0.00018	0.82 (0.10; 1.3)	0.062	-0.16 (-0.45; 0.085)	0.79
GZMB (granzyme B)	GZMB	1.7 (1.5; 1.9)	0.00062	1.0 (0.64; 1.3)	0.017	-0.12 (-0.30; 0.043)	0.82
Acute phase proteins
SAA (serum amyloid A)	SAA	0.90 (0.43; 1.3)	0.061	-0.12 (-1.0; 0.44)	0.8	-2.6 (-3.2; -2.1)	0.00011
PAI-1 (plasminogen activator inhibitor-1)	SERPINE1	2.5 (1.9; 3.0)	3.8e-05	2.2 (0.70; 2.9)	0.0063	-0.016 (-0.80; 0.49)	0.6
TF (transferrin)	TF	-0.90 (-1.3; -0.59)	0.014	-1.4 (-2.3; -0.85)	0.013	-0.83 (-1.3; -0.45)	0.018
Others
HMGB1 (high mobility group box 1)	HMGB1	-1.1 (-1.3; 0.95)	1.6e-05	-0.65 (-0.80; -0.52)	0.00026	-0.11 (-0.26; 0.028)	0.38
SEPT4 (septin-4)	SEPT4	-1.2 (-1.7; -0.79)	0.0044	-0.79 (-1.0; -0.60)	0.0098	-0.29 (-0.62; -0.018)	0.29
MUC1 (mucin-1)	MUC1	1.6 (1.4; 1.8)	0.00018	0.47 (-0.16; 0.90)	0.3	0.16 (-0.44; 0.58)	0.66
